# Supplementary material for: (1S,5R)-1-(4-Fluoro­phen­yl)-3-azonia­bicyclo­[3.1.0]hexane chloride
Source: Acta Crystallogr Sect E Struct Rep Online. 2009 Mar 6;65(Pt 4):o677. doi: 10.1107/S1600536809006953 (PMC2968785; doi:10.1107/S1600536809006953)
Supplement: Supplementary file 1 [file e-65-0o677-sup1.cif]

##############################################################################
###                                                                        ###
###        Electronic paper (Acta Crystallographica Section E)             ###
###                                                                        ###
##############################################################################
#                                                                            #
# This CIF contains the data in a paper accepted for publication in Acta     #
# Crystallographica Section E. It conforms to the requirements of Notes      #
# for Authors for Section E, and has been peer reviewed under the auspices   #
# of the IUCr Commission on Journals.                                        #
#                                                                            #
# Full details of the Crystallographic Information File format               #
# are given in the paper "The Crystallographic Information File (CIF):       #
# a New Standard Archive File for Crystallography" by S. R. Hall, F. H.      #
# Allen and I. D. Brown [Acta Cryst. (1991), A47, 655-685].                  #
#                                                                            #
# The current version of the core CIF dictionary is obtainable from          #
# ftp://ftp.iucr.org/pub/cif_core.dic. The current version number is 2.4.    #
#                                                                            #
# Software is freely available for graphical display of the structure(s) in  #
# this CIF.  For information consult the CIF home page http://www.iucr.org/  #
# cif/home.html                                                              #
#                                                                            #
# This file may be used for bona fide research purposes within the           #
# scientific community so long as proper attribution is given to the journal # 
# article from which it was obtained.                                        #
#                                                                            #
##############################################################################
                                             
data_I
_audit_creation_method     SHELXL-97
_chemical_name_systematic
;
(1<i>S</i>,5<i>R</i>)-1-(4-Fluorophenyl)-3-azoniabicyclo[3.1.0]hexane chloride
;
_chemical_name_common     ?
_chemical_formula_moiety     'C11 H13 F N +, Cl -'
_chemical_formula_sum     'C11 H13 Cl F N'
_chemical_formula_iupac     'C11 H13 F N +, Cl -'
_chemical_formula_weight     213.67
_chemical_melting_point     ?
_symmetry_cell_setting     orthorhombic
_symmetry_space_group_name_H-M     'P 21 21 21'
_space_group_name_Hall     'P 2ac 2ab'
loop_
    _symmetry_equiv_pos_as_xyz
    'x, y, z'
    '-x+1/2, -y, z+1/2'
    '-x, y+1/2, -z+1/2'
    'x+1/2, -y+1/2, -z'
_cell_length_a     6.9146(10)
_cell_length_b     7.8048(11)
_cell_length_c     19.448(3)
_cell_angle_alpha     90.00
_cell_angle_beta     90.00
_cell_angle_gamma     90.00
_cell_volume     1049.6(3)
_cell_formula_units_Z     4
_cell_measurement_reflns_used     4938
_cell_measurement_theta_min     2.09
_cell_measurement_theta_max     27.10
_cell_measurement_temperature     296(2)
_exptl_crystal_description     block
_exptl_crystal_colour     colourless
_exptl_crystal_size_max     0.50
_exptl_crystal_size_mid     0.36
_exptl_crystal_size_min     0.25
_exptl_crystal_density_diffrn     1.352
_exptl_crystal_density_meas     ?
_exptl_crystal_density_method     'not measured'
_exptl_crystal_F_000     448
_exptl_absorpt_coefficient_mu     0.337
_exptl_absorpt_correction_type     'multi-scan'
_exptl_absorpt_process_details     '(SADABS; Sheldrick, 1996)'
_exptl_absorpt_correction_T_min     0.7655
_exptl_absorpt_correction_T_max     0.9192
_exptl_special_details
;
Crystallized from acetonitrile solution
;
_diffrn_ambient_temperature     296(2)
_diffrn_radiation_type     MoK\a
_diffrn_radiation_wavelength     0.71073
_diffrn_radiation_source     'fine-focus sealed tube'
_diffrn_radiation_monochromator     graphite
_diffrn_measurement_device_type     'Bruker APEXII CCD'
_diffrn_measurement_method
                           'sets of exposures each taken over 0.5\% \w rotation'
_diffrn_detector_area_resol_mean     8.3
_diffrn_reflns_number     6726
_diffrn_reflns_av_R_equivalents     0.0277
_diffrn_reflns_av_sigmaI/netI     0.0288
_diffrn_reflns_theta_min     2.09
_diffrn_reflns_theta_max     27.10
_diffrn_reflns_theta_full     27.10
_diffrn_measured_fraction_theta_max     1.000
_diffrn_measured_fraction_theta_full     1.000
_diffrn_reflns_limit_h_min     -8
_diffrn_reflns_limit_h_max     4
_diffrn_reflns_limit_k_min     -9
_diffrn_reflns_limit_k_max     10
_diffrn_reflns_limit_l_min     -24
_diffrn_reflns_limit_l_max     24
_diffrn_standards_number     0
_diffrn_standards_interval_count     ?
_diffrn_standards_interval_time     ?
_diffrn_standards_decay_%     0
_refine_special_details
;
Data were collected by measuring three sets of exposures with the detector set
at 2\q = 29\%, crystal-to-detector distance 6.00 cm. Refinement of <i>F</i>^2^
against ALL reflections.
;
_reflns_number_total     2292
_reflns_number_gt     2244
_reflns_threshold_expression     I>2\s(I)
_refine_ls_structure_factor_coef     Fsqd
_refine_ls_matrix_type     full
_refine_ls_R_factor_all     0.0259
_refine_ls_R_factor_gt     0.0254
_refine_ls_wR_factor_gt     0.0657
_refine_ls_wR_factor_ref     0.0661
_refine_ls_goodness_of_fit_ref     1.045
_refine_ls_restrained_S_all     1.045
_refine_ls_number_reflns     2292
_refine_ls_number_parameters     133
_refine_ls_number_restraints     0
_refine_ls_hydrogen_treatment     mixed
_refine_ls_weighting_scheme     calc
_refine_ls_weighting_details
          'calc w=1/[\s^2^(Fo^2^)+(0.036P)^2^+0.1918P] where P=(Fo^2^+2Fc^2^)/3'
_atom_sites_solution_hydrogens     geom
_atom_sites_solution_primary     direct
_atom_sites_solution_secondary     difmap
_refine_ls_shift/su_max     0.000
_refine_ls_shift/su_mean     0.000
_refine_diff_density_max     0.383
_refine_diff_density_min     -0.167
_refine_ls_extinction_method     none
_refine_ls_extinction_coef     ?
_refine_ls_abs_structure_details     'Flack (1983), 934 Friedel pairs'
_refine_ls_abs_structure_Flack     -0.03(5)
loop_
    _atom_type_symbol
    _atom_type_description
    _atom_type_scat_dispersion_real
    _atom_type_scat_dispersion_imag
    _atom_type_scat_source
    'C' 'C' 0.0033 0.0016
                         'International Tables Vol C Tables 4.2.6.8 and 6.1.1.4'
    'H' 'H' 0.0000 0.0000
                         'International Tables Vol C Tables 4.2.6.8 and 6.1.1.4'
    'N' 'N' 0.0061 0.0033
                         'International Tables Vol C Tables 4.2.6.8 and 6.1.1.4'
    'F' 'F' 0.0171 0.0103
                         'International Tables Vol C Tables 4.2.6.8 and 6.1.1.4'
    'Cl' 'Cl' 0.1484 0.1585
                         'International Tables Vol C Tables 4.2.6.8 and 6.1.1.4'
_computing_data_collection     'APEX2 (Bruker, 20078)'
_computing_cell_refinement     'SAINT-Plus (Bruker, 2007)'
_computing_data_reduction     'SAINT-Plus (Bruker, 2007)'
_computing_structure_solution     'SHELXTL (Sheldrick, 2008)'
_computing_structure_refinement     'SHELXTL (Sheldrick, 2008)'
_computing_molecular_graphics     'SHELXTL (Sheldrick, 2008)'
_computing_publication_material     'SHELXTL (Sheldrick, 2008)'
loop_
    _atom_site_type_symbol
    _atom_site_label
    _atom_site_fract_x
    _atom_site_fract_y
    _atom_site_fract_z
    _atom_site_U_iso_or_equiv
    _atom_site_adp_type
    _atom_site_calc_flag
    _atom_site_refinement_flags
    _atom_site_occupancy
    _atom_site_disorder_assembly
    _atom_site_disorder_group
    Cl Cl1 0.90409(5) 0.57733(4) 0.024884(16) 0.01896(9) Uani d . 1 . .
    F F1 -0.08580(14) 0.45054(11) 0.37784(4) 0.0280(2) Uani d . 1 . .
    C C6 0.2562(2) 0.43164(19) 0.20420(7) 0.0184(3) Uani d . 1 . .
    C C5 0.3941(2) 0.60246(17) 0.10328(6) 0.0185(3) Uani d . 1 . .
    H H51 0.2695 0.6595 0.1020 0.022 Uiso calc R 1 . .
    H H52 0.4871 0.6774 0.1254 0.022 Uiso calc R 1 . .
    N N1 0.45923(17) 0.55635(15) 0.03221(6) 0.0168(2) Uani d . 1 . .
    H H1 0.595(3) 0.557(2) 0.0300(8) 0.020 Uiso d . 1 . .
    H H2 0.422(3) 0.640(2) 0.0035(8) 0.020 Uiso d . 1 . .
    C C4 0.3797(2) 0.43318(18) 0.14105(6) 0.0172(3) Uani d . 1 . .
    C C7 0.3340(2) 0.3976(2) 0.26874(7) 0.0225(3) Uani d . 1 . .
    H H71 0.4644 0.3701 0.2726 0.027 Uiso calc R 1 . .
    C C11 0.0603(2) 0.4731(2) 0.19938(7) 0.0235(3) Uani d . 1 . .
    H H111 0.0067 0.4972 0.1566 0.028 Uiso calc R 1 . .
    C C9 0.0279(2) 0.44386(19) 0.32031(7) 0.0217(3) Uani d . 1 . .
    C C1 0.3826(2) 0.38066(16) 0.01663(7) 0.0190(3) Uani d . 1 . .
    H H11 0.4678 0.3197 -0.0145 0.023 Uiso calc R 1 . .
    H H12 0.2545 0.3868 -0.0036 0.023 Uiso calc R 1 . .
    C C8 0.2196(2) 0.4041(2) 0.32777(7) 0.0248(3) Uani d . 1 . .
    H H81 0.2720 0.3821 0.3709 0.030 Uiso calc R 1 . .
    C C2 0.3764(2) 0.29489(18) 0.08635(7) 0.0206(3) Uani d . 1 . .
    H H21 0.2921 0.1953 0.0929 0.025 Uiso calc R 1 . .
    C C3 0.5512(2) 0.31501(19) 0.13212(7) 0.0224(3) Uani d . 1 . .
    H H31 0.6677 0.3624 0.1119 0.027 Uiso calc R 1 . .
    H H32 0.5730 0.2285 0.1671 0.027 Uiso calc R 1 . .
    C C10 -0.0560(2) 0.4790(2) 0.25780(8) 0.0255(3) Uani d . 1 . .
    H H101 -0.1867 0.5059 0.2546 0.031 Uiso calc R 1 . .
loop_
    _atom_site_aniso_label
    _atom_site_aniso_U_11
    _atom_site_aniso_U_22
    _atom_site_aniso_U_33
    _atom_site_aniso_U_12
    _atom_site_aniso_U_13
    _atom_site_aniso_U_23
    Cl1 0.01835(16) 0.01641(15) 0.02212(15) -0.00080(13) -0.00166(13)
                                                                     0.00305(12)
    F1 0.0339(5) 0.0273(5) 0.0227(4) 0.0066(4) 0.0116(4) 0.0024(3)
    C6 0.0212(7) 0.0151(6) 0.0189(6) -0.0006(6) 0.0024(5) 0.0012(5)
    C5 0.0235(7) 0.0150(6) 0.0170(6) -0.0025(6) 0.0013(6) 0.0003(5)
    N1 0.0187(6) 0.0147(5) 0.0169(5) 0.0003(5) -0.0001(4) 0.0017(4)
    C4 0.0182(6) 0.0161(6) 0.0172(6) 0.0000(6) 0.0002(5) 0.0013(5)
    C7 0.0215(7) 0.0241(7) 0.0217(6) 0.0035(6) 0.0007(5) 0.0037(6)
    C11 0.0230(8) 0.0292(7) 0.0184(6) -0.0007(6) -0.0016(5) 0.0019(5)
    C9 0.0292(7) 0.0160(7) 0.0198(6) 0.0007(6) 0.0086(6) 0.0005(5)
    C1 0.0209(7) 0.0162(6) 0.0198(6) -0.0026(5) 0.0019(6) -0.0017(5)
    C8 0.0318(8) 0.0253(7) 0.0174(6) 0.0046(7) 0.0003(6) 0.0049(6)
    C2 0.0250(7) 0.0137(6) 0.0232(6) -0.0006(6) 0.0044(6) 0.0004(5)
    C3 0.0227(7) 0.0230(7) 0.0216(7) 0.0055(6) 0.0024(5) 0.0066(5)
    C10 0.0204(7) 0.0302(8) 0.0259(7) 0.0024(6) 0.0025(6) 0.0016(6)
_geom_special_details
;
All e.s.d.'s (except the e.s.d. in the dihedral angle between two l.s. planes)
are estimated using the full covariance matrix. The cell e.s.d.'s are taken
into account individually in the estimation of e.s.d.'s in distances, angles
and torsion angles; correlations between e.s.d.'s in cell parameters are only
used when they are defined by crystal symmetry. An approximate (isotropic)
treatment of cell e.s.d.'s is used for estimating e.s.d.'s involving l.s.
planes.
;
loop_
    _geom_bond_atom_site_label_1
    _geom_bond_atom_site_label_2
    _geom_bond_site_symmetry_2
    _geom_bond_distance
    _geom_bond_publ_flag
    F1 C9 . 1.3683(15) ?
    C6 C7 . 1.3911(19) ?
    C6 C11 . 1.396(2) ?
    C6 C4 . 1.4959(18) ?
    C5 N1 . 1.4977(16) ?
    C5 C4 . 1.5149(18) ?
    C5 H51 . 0.9700 ?
    C5 H52 . 0.9700 ?
    N1 C1 . 1.5011(16) ?
    N1 H1 . 0.939(18) ?
    N1 H2 . 0.899(17) ?
    C4 C3 . 1.512(2) ?
    C4 C2 . 1.5156(19) ?
    C7 C8 . 1.395(2) ?
    C7 H71 . 0.9300 ?
    C11 C10 . 1.393(2) ?
    C11 H111 . 0.9300 ?
    C9 C8 . 1.369(2) ?
    C9 C10 . 1.375(2) ?
    C1 C2 . 1.5128(18) ?
    C1 H11 . 0.9700 ?
    C1 H12 . 0.9700 ?
    C8 H81 . 0.9300 ?
    C2 C3 . 1.509(2) ?
    C2 H21 . 0.9800 ?
    C3 H31 . 0.9700 ?
    C3 H32 . 0.9700 ?
    C10 H101 . 0.9300 ?
loop_
    _geom_angle_atom_site_label_1
    _geom_angle_atom_site_label_2
    _geom_angle_atom_site_label_3
    _geom_angle_site_symmetry_1
    _geom_angle_site_symmetry_3
    _geom_angle
    _geom_angle_publ_flag
    C7 C6 C11 . . 118.70(12) ?
    C7 C6 C4 . . 121.43(13) ?
    C11 C6 C4 . . 119.80(12) ?
    N1 C5 C4 . . 104.93(10) ?
    N1 C5 H51 . . 110.8 ?
    C4 C5 H51 . . 110.8 ?
    N1 C5 H52 . . 110.8 ?
    C4 C5 H52 . . 110.8 ?
    H51 C5 H52 . . 108.8 ?
    C5 N1 C1 . . 107.42(10) ?
    C5 N1 H1 . . 109.9(9) ?
    C1 N1 H1 . . 110.4(10) ?
    C5 N1 H2 . . 108.2(11) ?
    C1 N1 H2 . . 116.1(11) ?
    H1 N1 H2 . . 104.7(16) ?
    C3 C4 C2 . . 59.78(10) ?
    C3 C4 C5 . . 115.15(12) ?
    C3 C4 C6 . . 122.49(12) ?
    C6 C4 C5 . . 116.26(12) ?
    C6 C4 C2 . . 124.19(12) ?
    C5 C4 C2 . . 106.36(10) ?
    C6 C7 C8 . . 121.09(14) ?
    C6 C7 H71 . . 119.5 ?
    C8 C7 H71 . . 119.5 ?
    C10 C11 C6 . . 120.85(13) ?
    C10 C11 H111 . . 119.6 ?
    C6 C11 H111 . . 119.6 ?
    F1 C9 C8 . . 118.57(13) ?
    F1 C9 C10 . . 118.25(13) ?
    C8 C9 C10 . . 123.18(13) ?
    N1 C1 C2 . . 103.48(11) ?
    N1 C1 H11 . . 111.1 ?
    C2 C1 H11 . . 111.1 ?
    N1 C1 H12 . . 111.1 ?
    C2 C1 H12 . . 111.1 ?
    H11 C1 H12 . . 109.0 ?
    C9 C8 C7 . . 118.03(13) ?
    C9 C8 H81 . . 121.0 ?
    C7 C8 H81 . . 121.0 ?
    C3 C2 C1 . . 117.40(13) ?
    C3 C2 C4 . . 59.99(9) ?
    C1 C2 C4 . . 108.28(11) ?
    C3 C2 H21 . . 118.9 ?
    C1 C2 H21 . . 118.9 ?
    C4 C2 H21 . . 118.9 ?
    C2 C3 C4 . . 60.23(9) ?
    C2 C3 H31 . . 117.7 ?
    C4 C3 H31 . . 117.7 ?
    C2 C3 H32 . . 117.7 ?
    C4 C3 H32 . . 117.7 ?
    H31 C3 H32 . . 114.9 ?
    C9 C10 C11 . . 118.15(14) ?
    C9 C10 H101 . . 120.9 ?
    C11 C10 H101 . . 120.9 ?
loop_
    _geom_torsion_atom_site_label_1
    _geom_torsion_atom_site_label_2
    _geom_torsion_atom_site_label_3
    _geom_torsion_atom_site_label_4
    _geom_torsion_site_symmetry_1
    _geom_torsion_site_symmetry_2
    _geom_torsion_site_symmetry_3
    _geom_torsion_site_symmetry_4
    _geom_torsion
    _geom_torsion_publ_flag
    C1 C2 C4 C5 . . . . -1.68(16) ?
    N1 C1 C2 C4 . . . . 19.46(15) ?
    N1 C5 C4 C2 . . . . -16.93(15) ?
    C5 C4 C6 C11 . . . . 59.81(19) ?
    C4 C5 N1 C1 . . . . 29.91(15) ?
    C7 C6 C4 C3 . . . . 34.1(2) ?
    C11 C6 C4 C3 . . . . -149.04(14) ?
    C7 C6 C4 C2 . . . . 107.32(17) ?
    C11 C6 C4 C2 . . . . -75.82(19) ?
    C7 C6 C4 C5 . . . . -117.04(15) ?
    N1 C5 C4 C6 . . . . -159.86(12) ?
    N1 C5 C4 C3 . . . . 46.86(15) ?
    C11 C6 C7 C8 . . . . 0.2(2) ?
    C4 C6 C7 C8 . . . . 177.04(14) ?
    C7 C6 C11 C10 . . . . -0.6(2) ?
    C4 C6 C11 C10 . . . . -177.53(14) ?
    C5 N1 C1 C2 . . . . -30.53(14) ?
    F1 C9 C8 C7 . . . . 179.97(13) ?
    C10 C9 C8 C7 . . . . -0.6(3) ?
    C6 C7 C8 C9 . . . . 0.4(2) ?
    N1 C1 C2 C3 . . . . -45.58(15) ?
    C6 C4 C2 C3 . . . . -110.84(15) ?
    C5 C4 C2 C3 . . . . 109.97(13) ?
    C6 C4 C2 C1 . . . . 137.51(14) ?
    C3 C4 C2 C1 . . . . -111.65(14) ?
    C1 C2 C3 C4 . . . . 96.23(13) ?
    C6 C4 C3 C2 . . . . 113.59(15) ?
    C5 C4 C3 C2 . . . . -94.97(12) ?
    F1 C9 C10 C11 . . . . 179.61(13) ?
    C8 C9 C10 C11 . . . . 0.2(2) ?
    C6 C11 C10 C9 . . . . 0.4(2) ?
loop_
    _geom_hbond_atom_site_label_D
    _geom_hbond_atom_site_label_H
    _geom_hbond_atom_site_label_A
    _geom_hbond_site_symmetry_A
    _geom_hbond_distance_DH
    _geom_hbond_distance_HA
    _geom_hbond_distance_DA
    _geom_hbond_angle_DHA
    N1 H1 Cl1 . 0.939(18) 2.146(18) 3.0837(13) 176.1(15)
    N1 H2 Cl1 4_465 0.899(17) 2.275(17) 3.0907(13) 150.8(14)
data_global
_journal_data_validation_number     ?
_journal_date_recd_electronic     2009-01-30
_journal_date_accepted     2009-02-25
_journal_name_full     'Acta Crystallographica, Section E'
_journal_year     2009
_journal_volume     65
_journal_issue      4
_journal_page_first     o677
_journal_page_last     o677
_journal_paper_category     QO
_journal_coeditor_code     XU2479
_publ_contact_author_name     'Carl Henrik G\"orbitz'
_publ_contact_author_address
;
Department of Chemistry
University of Oslo
P.O.Box 1033 Blindern
N-0315 Oslo, Norway
;
_publ_contact_author_email     c.h.gorbitz@kjemi.uio.no
_publ_contact_author_fax     '+47 22 85 54 41'
_publ_contact_author_phone     '+47 22 85 54 60'
_publ_section_title
;
(1<i>S</i>,5<i>R</i>)-1-(4-Fluorophenyl)-3-azoniabicyclo[3.1.0]hexane chloride
;
loop_
    _publ_author_name
    _publ_author_address
    'G\"orbitz, Carl Henrik'
;
Department of Chemistry
University of Oslo
PO Box 1033 Blindern
N-0315 Oslo
Norway
;
    'Hansen, Tore'
;
Department of Chemistry
University of Oslo
PO Box 1033 Blindern
N-0315 Oslo
Norway
;
    'Vestli, Kristian'
;
Department of Chemistry
University of Oslo
PO Box 1033 Blindern
N-0315 Oslo
Norway
;
