# Supplementary material for: (1S,5R)-1-(4-Fluoro­phen­yl)-3-azonia­bicyclo­[3.1.0]hexane chloride
Source: Acta Crystallogr Sect E Struct Rep Online. 2009 Mar 6;65(Pt 4):o677. doi: 10.1107/S1600536809006953 (PMC2968785; doi:10.1107/S1600536809006953)
Supplement: Supplementary file 2 [file e-65-0o677-Isup2.hkl]

# 
# h,k,l, Fc-squared, Fo-squared, sigma(Fo-squared) and status flag 
# 
data_I
_shelx_title ' (I)' 
_shelx_refln_list_code          4 
_shelx_F_calc_maximum      133.88 
_exptl_crystal_F_000       448.00 
_reflns_d_resolution_high  0.7800 
 
loop_ 
 _symmetry_equiv_pos_as_xyz 
 'x, y, z' 
 '-x+1/2, -y, z+1/2' 
 '-x, y+1/2, -z+1/2' 
 'x+1/2, -y+1/2, -z' 
 
_cell_length_a     6.9146 
_cell_length_b     7.8048 
_cell_length_c    19.4483 
_cell_angle_alpha  90.000 
_cell_angle_beta   90.000 
_cell_angle_gamma  90.000 
 
_shelx_F_squared_multiplier     1.000 
 
loop_ 
 _refln_index_h 
 _refln_index_k 
 _refln_index_l 
 _refln_F_squared_calc 
 _refln_F_squared_meas 
 _refln_F_squared_sigma 
 _refln_observed_status 
   2   0   0     5369.47     4958.45    121.20 o 
   4   0   0     1375.07     1166.80     29.34 o 
   6   0   0     1924.65     1817.85     72.32 o 
   8   0   0       10.42       11.91      3.23 o 
   1   1   0     2246.56     2139.37     47.23 o 
   2   1   0        7.05        5.44      0.37 o 
   3   1   0     1492.43     1374.09     24.12 o 
   4   1   0      522.72      514.11      9.63 o 
   5   1   0        0.12        1.28      0.84 o 
   6   1   0      168.80      160.29      6.80 o 
   7   1   0      158.78      166.21      7.34 o 
   8   1   0       32.85       37.72      5.19 o 
   0   2   0    17923.33    17016.27    542.48 o 
   1   2   0      418.30      486.91      8.00 o 
   2   2   0     1422.50     1360.05     21.56 o 
   3   2   0     1203.45     1282.04     22.67 o 
   4   2   0       57.56       45.15      1.55 o 
   5   2   0      632.13      578.89     17.74 o 
   6   2   0      586.71      567.36     17.92 o 
   7   2   0       21.18       23.36      2.65 o 
   8   2   0       11.07       10.24      2.17 o 
   1   3   0      583.11      584.08     14.34 o 
   2   3   0      486.16      445.79      8.44 o 
   3   3   0      181.39      158.53      3.60 o 
   4   3   0      540.97      563.61     10.73 o 
   5   3   0      128.79      118.16      5.22 o 
   6   3   0        5.81        2.33      1.96 o 
   7   3   0      129.67      142.02      6.67 o 
   8   3   0      177.32      181.34      9.27 o 
   0   4   0      686.17      768.82     35.25 o 
   1   4   0      825.90      917.90     27.36 o 
   2   4   0      487.92      520.79     11.05 o 
   3   4   0      863.93      933.36     20.42 o 
   4   4   0      250.46      237.55      6.98 o 
   5   4   0      266.43      252.68      6.87 o 
   6   4   0       13.17       18.09      2.20 o 
   7   4   0       11.56       11.64      2.47 o 
   8   4   0       78.81       84.81      5.21 o 
   1   5   0      251.75      291.33      9.99 o 
   2   5   0       54.86       64.75      2.42 o 
   3   5   0      252.04      266.02      5.87 o 
   4   5   0      131.73      138.27      3.88 o 
   5   5   0       25.23       28.82      2.52 o 
   6   5   0       17.28       14.56      2.08 o 
   7   5   0      121.35      120.40     11.91 o 
   0   6   0     2582.82     2752.58     68.95 o 
   1   6   0      287.11      300.26      8.72 o 
   2   6   0        6.15        7.12      0.99 o 
   3   6   0      158.58      163.14      4.89 o 
   4   6   0      383.49      344.68     17.87 o 
   5   6   0       28.92       31.28      2.19 o 
   6   6   0      276.48      272.19     22.63 o 
   7   6   0        9.29        7.26      1.96 o 
   1   7   0        0.39       -0.20      0.51 o 
   2   7   0       41.49       47.27      2.47 o 
   3   7   0      387.32      382.71      9.64 o 
   4   7   0        1.82        2.83      1.15 o 
   5   7   0        5.64        5.09      1.62 o 
   6   7   0       71.22       74.87      6.98 o 
   0   8   0     1232.89     1304.67     34.87 o 
   1   8   0      663.76      650.25     13.15 o 
   2   8   0      181.48      181.24      5.81 o 
   3   8   0        3.46        3.64      1.30 o 
   4   8   0        9.69        8.24      2.55 o 
   5   8   0      168.89      172.90     11.91 o 
   1   9   0       96.55       93.62      5.06 o 
   2   9   0      203.18      210.23     12.93 o 
   3   9   0      128.57      141.19      6.44 o 
   0  10   0       16.79       18.72      3.74 o 
   1   0   1      380.00      392.15      8.81 o 
   2   0   1     7831.12     7376.93    114.81 o 
   3   0   1     1040.65     1092.70     17.50 o 
   4   0   1      418.05      398.74      7.60 o 
   5   0   1        0.71        0.41      1.11 o 
   6   0   1      386.62      400.34     14.21 o 
   7   0   1      231.68      224.10      9.08 o 
   8   0   1      282.05      301.02     11.67 o 
  -8   1   1       32.61       37.35      3.60 o 
  -7   1   1       48.48       46.00      3.60 o 
  -6   1   1      273.51      263.12      9.62 o 
  -5   1   1      141.92      135.64      5.78 o 
  -4   1   1       44.89       35.93      1.35 o 
  -3   1   1      218.66      232.13      4.27 o 
  -2   1   1     2532.70     2530.73     39.23 o 
  -1   1   1     2862.75     2799.85     56.16 o 
   0   1   1       95.56      111.89      2.95 o 
   1   1   1     2917.94     2758.43     75.18 o 
   2   1   1     2516.78     2501.18     48.96 o 
   3   1   1      226.01      241.06      4.65 o 
   4   1   1       49.65       38.02      1.25 o 
   5   1   1      152.65      145.79      5.89 o 
   6   1   1      264.78      257.76      9.62 o 
   7   1   1       50.02       48.70      4.51 o 
   8   1   1       33.72       38.14      3.55 o 
  -8   2   1       18.52       24.53      3.15 o 
  -7   2   1      784.67      764.57     23.94 o 
  -6   2   1        3.61        3.53      1.26 o 
  -5   2   1      118.65      110.34      4.87 o 
  -4   2   1      233.13      249.24      5.16 o 
  -3   2   1     1880.48     1920.46     30.53 o 
  -2   2   1      398.20      421.31      9.69 o 
  -1   2   1     4952.41     5139.92     77.35 o 
   0   2   1     7310.10     7850.67    150.52 o 
   1   2   1     5018.52     5140.12    104.92 o 
   2   2   1      389.90      408.69      7.71 o 
   3   2   1     1916.03     1940.81     33.74 o 
   4   2   1      235.25      247.41      5.11 o 
   5   2   1      115.57      101.69      4.85 o 
   6   2   1        3.66        2.78      1.14 o 
   7   2   1      795.40      774.67     23.88 o 
   8   2   1       18.85       20.76      2.76 o 
  -8   3   1       12.50       16.32      2.53 o 
  -7   3   1        1.16        1.21      1.14 o 
  -6   3   1      533.30      530.31     16.90 o 
  -5   3   1       78.27       70.53      3.71 o 
  -4   3   1      419.81      387.92      7.87 o 
  -3   3   1      256.58      285.07      6.07 o 
  -2   3   1     1351.42     1398.88     24.73 o 
  -1   3   1     1275.74     1420.14     22.10 o 
   0   3   1     8006.55     7932.62    152.11 o 
   1   3   1     1278.73     1442.53     36.16 o 
   2   3   1     1349.18     1399.28     29.45 o 
   3   3   1      259.53      288.08      5.84 o 
   4   3   1      429.70      405.72      7.85 o 
   5   3   1       77.38       70.54      2.74 o 
   6   3   1      541.39      523.93     16.90 o 
   7   3   1        1.25        2.98      1.32 o 
   8   3   1       12.85       15.21      2.45 o 
  -8   4   1      104.70      127.96     10.89 o 
  -7   4   1      381.70      368.27     13.28 o 
  -6   4   1       70.09       68.17      3.95 o 
  -5   4   1       22.61       23.41      2.20 o 
  -4   4   1      227.93      230.36      6.02 o 
  -3   4   1      967.21      875.22     15.85 o 
  -2   4   1      836.14      868.96     14.51 o 
  -1   4   1     1332.50     1382.94     23.16 o 
   0   4   1     1709.88     1944.20     39.69 o 
   1   4   1     1366.80     1464.18     36.10 o 
   2   4   1      837.69      902.11     18.27 o 
   3   4   1      969.25      896.91     16.34 o 
   4   4   1      226.04      227.31      5.08 o 
   5   4   1       21.55       22.10      1.65 o 
   6   4   1       67.69       61.28      3.91 o 
   7   4   1      384.98      388.89     20.08 o 
   8   4   1      105.96      121.20      6.42 o 
  -7   5   1       34.65       30.64      3.02 o 
  -6   5   1      197.59      206.20     13.27 o 
  -5   5   1      164.34      167.56      6.66 o 
  -4   5   1      121.48      126.62      3.48 o 
  -3   5   1       13.14       16.77      1.01 o 
  -2   5   1      758.34      788.11     14.74 o 
  -1   5   1      284.60      290.39      6.90 o 
   0   5   1     1877.35     2082.93     48.11 o 
   1   5   1      273.05      284.47      8.59 o 
   2   5   1      759.52      797.33     16.83 o 
   3   5   1       11.93       15.19      1.28 o 
   4   5   1      119.58      127.03      3.44 o 
   5   5   1      169.46      166.52      5.28 o 
   6   5   1      200.41      195.35     10.55 o 
   7   5   1       33.50       37.26      3.29 o 
  -7   6   1      122.25      139.88      8.34 o 
  -6   6   1      120.27      119.01      6.13 o 
  -5   6   1       20.88       19.64      2.28 o 
  -4   6   1      404.92      390.07      9.55 o 
  -3   6   1       97.99       92.83      3.39 o 
  -2   6   1     1372.90     1342.14     27.93 o 
  -1   6   1      140.20      139.38      3.73 o 
   0   6   1      640.79      685.29     13.29 o 
   1   6   1      144.00      142.29      5.28 o 
   2   6   1     1346.07     1348.31     27.88 o 
   3   6   1       95.34       91.76      3.35 o 
   4   6   1      407.38      388.80     12.26 o 
   5   6   1       21.88       18.66      1.79 o 
   6   6   1      113.95      101.57      5.38 o 
   7   6   1      122.58      132.55     11.83 o 
  -6   7   1       99.52      102.40      5.45 o 
  -5   7   1      209.02      208.62     12.25 o 
  -4   7   1       23.73       22.49      2.37 o 
  -3   7   1       36.99       37.23      3.86 o 
  -2   7   1      151.21      162.40      5.06 o 
  -1   7   1       63.12       66.03      2.55 o 
   0   7   1       20.75       26.00      1.44 o 
   1   7   1       73.36       78.58      3.08 o 
   2   7   1      148.92      156.53      5.03 o 
   3   7   1       37.55       37.82      2.29 o 
   4   7   1       23.38       22.53      3.15 o 
   5   7   1      206.63      203.61      8.14 o 
   6   7   1       97.42      100.06      8.34 o 
  -4   8   1       69.74       72.74      3.39 o 
  -3   8   1      144.82      137.24      4.90 o 
  -2   8   1      354.15      325.87      8.69 o 
  -1   8   1       50.28       48.72      1.97 o 
   0   8   1       17.80       19.05      1.74 o 
   1   8   1       49.27       49.88      2.44 o 
   2   8   1      339.22      312.90      8.61 o 
   3   8   1      145.78      135.19      4.85 o 
   4   8   1       70.36       63.19      4.27 o 
   5   8   1        1.67        1.67      1.38 o 
  -3   9   1       81.43       78.88      4.62 o 
  -2   9   1       20.81       18.60      1.90 o 
  -1   9   1       80.95       82.47      3.58 o 
   0   9   1      186.74      206.99      6.47 o 
   1   9   1       84.47       77.96      3.65 o 
   2   9   1       22.05       21.22      2.09 o 
   3   9   1       83.57       76.95      3.78 o 
   0   0   2      356.97      353.94     11.57 o 
   1   0   2     1229.82     1205.14     21.65 o 
   2   0   2     1080.75     1034.95     18.93 o 
   3   0   2     1184.46     1246.97     19.92 o 
   4   0   2     1938.80     2029.35     37.09 o 
   5   0   2       34.43       34.63      2.46 o 
   6   0   2      396.43      421.03     14.02 o 
   7   0   2      196.93      180.14      7.76 o 
   8   0   2       83.04       80.56      5.05 o 
  -8   1   2       58.97       61.64      4.39 o 
  -7   1   2      260.71      262.27     10.64 o 
  -6   1   2       56.08       55.48      3.61 o 
  -5   1   2       76.60       65.52      3.55 o 
  -4   1   2      304.84      315.60      5.65 o 
  -3   1   2      129.95      115.07      2.44 o 
  -2   1   2      295.74      287.30      5.75 o 
  -1   1   2     3939.02     4099.81     56.87 o 
   0   1   2     1488.32     1527.04     34.83 o 
   1   1   2     3903.74     4065.09     76.90 o 
   2   1   2      302.59      294.89      4.96 o 
   3   1   2      143.76      125.71      2.43 o 
   4   1   2      297.98      303.40      7.54 o 
   5   1   2       77.84       64.51      2.47 o 
   6   1   2       58.64       54.68      3.48 o 
   7   1   2      258.96      247.72      9.86 o 
   8   1   2       55.17       55.43      4.21 o 
  -8   2   2       16.23       15.63      2.53 o 
  -7   2   2       63.40       60.64      5.19 o 
  -6   2   2       48.37       52.85      3.48 o 
  -5   2   2      867.90      872.23     25.26 o 
  -4   2   2      763.50      789.97     13.05 o 
  -3   2   2      625.00      651.09     10.73 o 
  -2   2   2      786.96      743.60     10.88 o 
  -1   2   2     1336.64     1470.08     22.75 o 
   0   2   2      382.26      444.34      9.52 o 
   1   2   2     1363.13     1490.43     35.07 o 
   2   2   2      792.89      747.85     15.99 o 
   3   2   2      613.13      630.39     13.89 o 
   4   2   2      751.37      768.10     17.21 o 
   5   2   2      848.32      849.61     19.10 o 
   6   2   2       45.78       54.03      6.72 o 
   7   2   2       64.53       60.83      3.97 o 
   8   2   2       16.61       18.18      2.64 o 
  -8   3   2       96.48      107.35      6.00 o 
  -7   3   2      119.62      114.00      7.06 o 
  -6   3   2       64.44       69.19      3.90 o 
  -5   3   2       57.93       58.13      3.29 o 
  -4   3   2      436.96      414.61      7.48 o 
  -3   3   2      117.71      132.30      3.33 o 
  -2   3   2     2408.99     2376.07     43.60 o 
  -1   3   2      395.73      419.27      7.07 o 
   0   3   2      739.80      824.33     16.16 o 
   1   3   2      399.05      441.94     15.57 o 
   2   3   2     2377.77     2416.57     49.35 o 
   3   3   2      117.44      132.85      3.14 o 
   4   3   2      447.57      408.36     22.89 o 
   5   3   2       59.35       58.18      2.50 o 
   6   3   2       61.89       52.07      3.55 o 
   7   3   2      121.43      116.96      6.13 o 
   8   3   2       96.71      115.96     11.66 o 
  -8   4   2       58.02       64.66      7.66 o 
  -7   4   2      132.52      135.88      6.40 o 
  -6   4   2      292.57      295.19     10.43 o 
  -5   4   2      418.47      404.44     12.98 o 
  -4   4   2      316.23      317.57      6.13 o 
  -3   4   2        8.51        9.30      0.73 o 
  -2   4   2      829.56      847.20     12.68 o 
  -1   4   2      597.89      574.11      9.68 o 
   0   4   2      732.87      801.58     20.48 o 
   1   4   2      611.87      604.38     15.93 o 
   2   4   2      837.34      868.39     22.34 o 
   3   4   2        7.29        8.44      0.81 o 
   4   4   2      318.03      325.94      8.20 o 
   5   4   2      410.82      392.43     16.00 o 
   6   4   2      290.67      277.79     12.42 o 
   7   4   2      129.16      126.15      6.30 o 
   8   4   2       58.33       61.29      4.43 o 
  -7   5   2       44.03       65.04      4.19 o 
  -6   5   2       68.38       68.30      4.34 o 
  -5   5   2      119.54      119.40      7.06 o 
  -4   5   2      303.85      287.63      6.63 o 
  -3   5   2      181.34      166.15      3.97 o 
  -2   5   2      514.09      554.06      9.89 o 
  -1   5   2     1005.54     1002.77     18.22 o 
   0   5   2        3.21        4.98      0.92 o 
   1   5   2     1013.06     1016.80     26.33 o 
   2   5   2      516.93      558.37     15.52 o 
   3   5   2      174.54      158.01      5.93 o 
   4   5   2      308.09      285.44      7.66 o 
   5   5   2      119.10      118.75      4.21 o 
   6   5   2       67.13       63.87      4.00 o 
   7   5   2       42.85       53.80      4.04 o 
  -7   6   2       10.30        8.52      1.96 o 
  -6   6   2      355.51      374.92     16.51 o 
  -5   6   2       11.31       10.95      4.17 o 
  -4   6   2      413.83      399.01      8.52 o 
  -3   6   2       19.77       20.32      2.19 o 
  -2   6   2      534.76      538.25     10.61 o 
  -1   6   2       82.69       86.66      2.69 o 
   0   6   2      565.80      547.25     18.30 o 
   1   6   2       79.50       79.17      5.02 o 
   2   6   2      537.94      541.10     15.59 o 
   3   6   2       20.01       19.36      1.57 o 
   4   6   2      422.53      396.95     12.50 o 
   5   6   2       11.15       10.37      1.45 o 
   6   6   2      368.40      384.20     25.52 o 
   7   6   2        9.12        5.49      1.86 o 
  -6   7   2       33.03       27.06      4.42 o 
  -5   7   2       63.84       61.26      5.79 o 
  -4   7   2       87.79       86.05      3.57 o 
  -3   7   2      218.60      213.72      6.24 o 
  -2   7   2       31.50       36.09      2.13 o 
  -1   7   2      549.48      575.82     11.66 o 
   0   7   2      143.07      152.51      3.98 o 
   1   7   2      563.04      598.76     14.87 o 
   2   7   2       30.51       27.74      1.99 o 
   3   7   2      218.29      213.14      6.24 o 
   4   7   2       85.60       79.94      4.45 o 
   5   7   2       62.22       56.67      3.91 o 
   6   7   2       33.13       30.46      4.76 o 
  -4   8   2       64.40       65.30      4.00 o 
  -3   8   2       29.06       22.49      2.57 o 
  -2   8   2      117.36      114.06      5.33 o 
  -1   8   2       63.78       59.89      2.52 o 
   0   8   2      170.68      167.80      5.37 o 
   1   8   2       69.67       65.47      3.80 o 
   2   8   2      113.25      113.78      4.29 o 
   3   8   2       28.80       22.55      2.01 o 
   4   8   2       65.67       60.29      5.02 o 
   5   8   2      116.82      115.67      6.07 o 
  -3   9   2       55.66       57.29      8.08 o 
  -2   9   2      292.55      310.30      8.43 o 
  -1   9   2      122.25      122.21      4.51 o 
   0   9   2        1.36        1.41      0.92 o 
   1   9   2      121.97      123.12      4.64 o 
   2   9   2      285.05      295.15      9.75 o 
   3   9   2       56.09       54.74      3.21 o 
   1   0   3     2427.65     2278.12     48.93 o 
   2   0   3     5912.21     5628.43    100.22 o 
   3   0   3      172.19      178.05      3.98 o 
   4   0   3     2630.01     2593.60     47.14 o 
   5   0   3       14.56       12.45      1.13 o 
   6   0   3       14.45       14.17      2.04 o 
   7   0   3        6.34        8.60      1.86 o 
   8   0   3       95.00      101.98      8.08 o 
  -8   1   3      158.28      160.21      7.64 o 
  -7   1   3      186.19      187.37      7.87 o 
  -6   1   3      250.67      255.36      9.39 o 
  -5   1   3      659.16      620.68     12.50 o 
  -4   1   3      881.57      899.78     17.13 o 
  -3   1   3      277.14      302.24      6.79 o 
  -2   1   3     2406.87     2523.92     42.88 o 
  -1   1   3     2211.20     2357.45     36.80 o 
   0   1   3      236.71      269.88     11.55 o 
   1   1   3     2188.59     2368.95     36.80 o 
   2   1   3     2409.97     2473.28     44.80 o 
   3   1   3      282.41      307.68      7.62 o 
   4   1   3      895.58      899.06     17.14 o 
   5   1   3      675.36      625.55     14.27 o 
   6   1   3      246.49      244.49      9.61 o 
   7   1   3      189.19      172.87      7.64 o 
   8   1   3      160.53      166.98      7.76 o 
  -8   2   3       63.11       67.16      4.63 o 
  -7   2   3      102.24      113.64      5.71 o 
  -6   2   3       29.73       30.24      2.69 o 
  -5   2   3      115.75      108.62      4.06 o 
  -4   2   3      453.77      466.47      8.05 o 
  -3   2   3      753.81      758.51     14.05 o 
  -2   2   3      714.18      718.79     11.38 o 
  -1   2   3     1436.18     1453.32     20.76 o 
   0   2   3     1913.33     2128.25     74.37 o 
   1   2   3     1418.96     1480.53     40.82 o 
   2   2   3      722.11      718.83     13.45 o 
   3   2   3      730.17      727.34     12.13 o 
   4   2   3      439.84      435.74     13.89 o 
   5   2   3      113.80      107.37      3.60 o 
   6   2   3       29.43       27.55      2.64 o 
   7   2   3       99.16      107.83      6.55 o 
   8   2   3       61.52       68.70      7.06 o 
  -8   3   3        8.34        8.27      1.98 o 
  -7   3   3       42.26       49.10      3.72 o 
  -6   3   3      359.24      355.92     12.15 o 
  -5   3   3       70.13       73.11      3.17 o 
  -4   3   3      268.27      280.89      5.42 o 
  -3   3   3      104.38      108.28      2.56 o 
  -2   3   3      173.19      167.33      3.01 o 
  -1   3   3      538.57      580.61      9.49 o 
   0   3   3      279.97      318.17      7.52 o 
   1   3   3      531.73      600.04     15.43 o 
   2   3   3      172.56      173.11      5.35 o 
   3   3   3      113.13      116.05      2.80 o 
   4   3   3      275.77      281.80      7.20 o 
   5   3   3       71.09       67.89      2.77 o 
   6   3   3      369.04      346.67     12.14 o 
   7   3   3       45.18       49.11      3.74 o 
   8   3   3        7.92        5.67      1.74 o 
  -8   4   3        6.09       10.23      2.16 o 
  -7   4   3      115.89      126.80      7.66 o 
  -6   4   3      187.42      198.88      7.86 o 
  -5   4   3       69.62       66.00      3.09 o 
  -4   4   3       13.17       11.12      1.03 o 
  -3   4   3       35.18       28.34      1.17 o 
  -2   4   3      180.35      189.07      3.44 o 
  -1   4   3      159.98      165.23      3.35 o 
   0   4   3     1967.08     2256.04     61.09 o 
   1   4   3      148.98      154.26      4.02 o 
   2   4   3      184.07      194.98      6.24 o 
   3   4   3       34.01       26.84      1.28 o 
   4   4   3       12.43       10.94      1.21 o 
   5   4   3       71.63       69.84      2.91 o 
   6   4   3      183.16      191.61     12.68 o 
   7   4   3      115.06      133.50      6.36 o 
   8   4   3        6.27        7.24      1.84 o 
  -7   5   3       78.76       82.93      4.82 o 
  -6   5   3      152.95      154.31      6.64 o 
  -5   5   3      204.19      198.18      7.36 o 
  -4   5   3      416.66      418.91      7.81 o 
  -3   5   3       59.50       54.29      2.28 o 
  -2   5   3      137.60      129.09      3.04 o 
  -1   5   3      251.84      253.79      4.87 o 
   0   5   3      787.41      867.97     16.14 o 
   1   5   3      257.55      253.59      9.87 o 
   2   5   3      142.12      142.24      5.11 o 
   3   5   3       57.60       54.67      2.30 o 
   4   5   3      409.17      403.44     10.91 o 
   5   5   3      195.28      186.33      5.80 o 
   6   5   3      149.72      147.02      6.59 o 
   7   5   3       80.14       88.82      5.04 o 
  -7   6   3       54.04       61.04      8.42 o 
  -6   6   3      113.29      114.82      5.55 o 
  -5   6   3       30.62       37.89      2.90 o 
  -4   6   3      263.26      270.47      6.23 o 
  -3   6   3       44.59       43.58      2.24 o 
  -2   6   3      194.12      191.75      4.70 o 
  -1   6   3      450.61      463.28      9.18 o 
   0   6   3       53.31       51.31      2.82 o 
   1   6   3      436.27      440.66     21.36 o 
   2   6   3      197.84      193.85      6.98 o 
   3   6   3       46.89       40.66      3.09 o 
   4   6   3      277.74      262.77      9.28 o 
   5   6   3       31.12       32.76      2.29 o 
   6   6   3      113.52      112.76      5.74 o 
   7   6   3       51.51       57.92      4.29 o 
  -4   7   3      140.64      142.29      4.78 o 
  -3   7   3       83.08       87.49      5.14 o 
  -2   7   3      435.74      418.05      8.86 o 
  -1   7   3      762.11      766.00     17.01 o 
   0   7   3      116.67      109.29      3.20 o 
   1   7   3      754.72      770.20     15.18 o 
   2   7   3      435.82      406.82     12.98 o 
   3   7   3       83.53       86.42      3.49 o 
   4   7   3      143.65      138.04      6.30 o 
   5   7   3      437.23      421.24     13.81 o 
   6   7   3       30.70       35.05      5.10 o 
  -4   8   3      161.32      171.47      9.19 o 
  -3   8   3      213.05      207.39      7.68 o 
  -2   8   3       78.34       75.16      4.31 o 
  -1   8   3      202.81      197.76      5.77 o 
   0   8   3       51.35       54.20      2.68 o 
   1   8   3      197.41      179.61      5.85 o 
   2   8   3       83.00       80.20      3.49 o 
   3   8   3      212.57      194.87      6.22 o 
   4   8   3      161.30      168.73      7.46 o 
   5   8   3       71.28       70.05      4.62 o 
  -3   9   3       74.76       69.77      5.79 o 
  -2   9   3       50.25       53.41      3.27 o 
  -1   9   3      153.64      149.35      5.05 o 
   0   9   3      333.63      346.95      9.45 o 
   1   9   3      150.20      136.35      5.10 o 
   2   9   3       50.32       53.25      3.29 o 
   3   9   3       75.90       68.17      2.97 o 
   0   0   4      587.71      558.30     18.55 o 
   1   0   4       80.34       72.50      2.21 o 
   2   0   4       46.74       33.00      1.69 o 
   3   0   4       35.50       23.02      1.05 o 
   4   0   4        6.56        1.46      0.45 o 
   5   0   4       22.33       20.75      1.38 o 
   6   0   4       37.20       41.52      3.12 o 
   7   0   4      243.91      227.53      9.14 o 
   8   0   4       16.77       17.20      2.58 o 
  -8   1   4       64.36       56.79      4.21 o 
  -7   1   4      268.24      259.58     10.17 o 
  -6   1   4       89.80       94.86      4.75 o 
  -5   1   4      192.00      198.34      4.93 o 
  -4   1   4      231.83      216.51      5.33 o 
  -3   1   4      411.57      410.66     10.32 o 
  -2   1   4      472.46      467.27      8.71 o 
  -1   1   4      107.48      114.36      2.25 o 
   0   1   4     4035.71     4161.92    132.58 o 
   1   1   4      105.47      115.65      2.14 o 
   2   1   4      489.07      490.31      7.98 o 
   3   1   4      429.54      440.86      7.33 o 
   4   1   4      230.85      218.53      5.23 o 
   5   1   4      196.18      204.36      4.97 o 
   6   1   4       83.23       83.81      7.57 o 
   7   1   4      273.88      276.92     10.40 o 
   8   1   4       64.41       61.62      4.42 o 
  -8   2   4      124.98      154.71      7.28 o 
  -7   2   4      198.26      187.63      8.12 o 
  -6   2   4       57.17       52.16      3.31 o 
  -5   2   4      471.45      473.82      9.89 o 
  -4   2   4      151.54      151.21      3.74 o 
  -3   2   4      834.49      837.30     13.67 o 
  -2   2   4      699.39      699.35     11.50 o 
  -1   2   4     1998.19     2079.11     32.74 o 
   0   2   4     2021.22     2257.67    100.42 o 
   1   2   4     1981.44     2099.49     42.35 o 
   2   2   4      692.62      711.35     11.54 o 
   3   2   4      823.51      829.71     13.60 o 
   4   2   4      142.07      141.22      3.68 o 
   5   2   4      470.14      467.07     11.26 o 
   6   2   4       52.18       52.10      3.41 o 
   7   2   4      193.71      199.18     11.06 o 
   8   2   4      120.78      131.25      7.23 o 
  -8   3   4      135.57      146.01      7.14 o 
  -7   3   4       36.46       35.03      5.70 o 
  -6   3   4       26.06       29.63      2.22 o 
  -5   3   4      329.59      343.48      7.58 o 
  -4   3   4     1098.11     1095.33     20.53 o 
  -3   3   4       88.45       95.10      2.56 o 
  -2   3   4      777.94      787.88     11.74 o 
  -1   3   4       38.87       47.78      1.66 o 
   0   3   4      288.00      350.30     11.15 o 
   1   3   4       45.73       52.74      1.74 o 
   2   3   4      792.09      801.33     14.92 o 
   3   3   4       87.36       91.84      2.65 o 
   4   3   4     1109.97     1071.55     23.60 o 
   5   3   4      327.99      330.72     12.68 o 
   6   3   4       23.55       24.83      2.52 o 
   7   3   4       34.18       35.23      3.17 o 
   8   3   4      138.48      141.68      8.25 o 
  -8   4   4       66.43       80.62      4.97 o 
  -7   4   4      108.69      107.83      5.64 o 
  -6   4   4        4.65        8.65      1.62 o 
  -5   4   4      554.09      546.88     11.43 o 
  -4   4   4      393.92      400.39      7.36 o 
  -3   4   4      182.21      175.02      6.83 o 
  -2   4   4      995.47     1032.53     16.57 o 
  -1   4   4     1269.15     1285.64     22.80 o 
   0   4   4      193.93      197.39      4.15 o 
   1   4   4     1248.22     1284.40     22.75 o 
   2   4   4      988.73     1038.91     26.99 o 
   3   4   4      187.27      198.03      5.23 o 
   4   4   4      391.38      384.68      9.73 o 
   5   4   4      557.46      547.00     13.16 o 
   6   4   4        4.04        4.70      1.55 o 
   7   4   4      107.89      110.53      7.49 o 
   8   4   4       63.84       81.01      5.11 o 
  -7   5   4      124.65      136.20      6.44 o 
  -6   5   4      112.26      119.87     10.38 o 
  -5   5   4      204.95      203.86      6.40 o 
  -4   5   4      435.99      422.95      8.94 o 
  -3   5   4      346.24      345.70      6.39 o 
  -2   5   4     1524.59     1511.42     23.93 o 
  -1   5   4       34.09       36.02      1.41 o 
   0   5   4      768.46      795.84     14.45 o 
   1   5   4       29.08       34.00      1.71 o 
   2   5   4     1528.24     1509.87     38.89 o 
   3   5   4      341.11      338.19     10.61 o 
   4   5   4      427.75      405.71     12.66 o 
   5   5   4      208.49      205.64      6.19 o 
   6   5   4      114.71      128.40      5.91 o 
   7   5   4      125.94      129.68     11.57 o 
  -6   6   4       55.04       50.37      5.79 o 
  -5   6   4        2.57        4.34      1.11 o 
  -4   6   4       42.72       44.64      2.39 o 
  -3   6   4       55.27       50.86      2.41 o 
  -2   6   4       20.87       18.88      1.52 o 
  -1   6   4      160.66      164.19      4.78 o 
   0   6   4      311.21      334.17      7.04 o 
   1   6   4      170.06      168.95      4.87 o 
   2   6   4       21.30       21.78      2.03 o 
   3   6   4       50.90       42.71      3.69 o 
   4   6   4       45.38       41.91      3.57 o 
   5   6   4        3.20        2.80      1.13 o 
   6   6   4       58.64       59.82      4.04 o 
  -4   7   4       84.01       84.62      4.24 o 
  -3   7   4      344.74      349.60     10.64 o 
  -2   7   4      361.64      360.91     10.88 o 
  -1   7   4      163.03      157.87      6.19 o 
   0   7   4      447.00      452.98     10.83 o 
   1   7   4      161.96      162.41      5.07 o 
   2   7   4      370.04      358.18      9.13 o 
   3   7   4      339.19      329.60      8.78 o 
   4   7   4       85.35       74.15      4.38 o 
   5   7   4       54.02       52.86      3.90 o 
   6   7   4       55.89       56.66      6.47 o 
  -4   8   4       47.82       47.14      4.59 o 
  -3   8   4       22.41       18.04      3.23 o 
  -2   8   4       63.17       65.70      3.91 o 
  -1   8   4      274.45      273.86      7.45 o 
   0   8   4       14.05       13.70      1.50 o 
   1   8   4      273.77      264.66      7.58 o 
   2   8   4       66.58       67.12      3.28 o 
   3   8   4       19.50       18.88      1.61 o 
   4   8   4       42.86       38.50      3.18 o 
   5   8   4       61.51       62.10      4.50 o 
  -3   9   4       13.41       15.83      3.40 o 
  -2   9   4      277.55      292.50      9.74 o 
  -1   9   4       24.58       25.12      2.08 o 
   0   9   4        9.69        6.13      2.04 o 
   1   9   4       24.08       25.10      2.22 o 
   2   9   4      287.73      287.26     10.24 o 
   3   9   4       14.77       15.02      1.58 o 
   1   0   5       79.54       98.31      1.88 o 
   2   0   5      812.84      740.81     11.95 o 
   3   0   5        1.40        5.65      0.60 o 
   4   0   5      610.68      581.25     13.98 o 
   5   0   5      600.49      553.45     11.30 o 
   6   0   5       28.86       29.86      2.19 o 
   7   0   5       58.95       57.31      6.55 o 
   8   0   5      138.48      164.67      7.91 o 
  -8   1   5        5.15        2.88      1.50 o 
  -7   1   5      118.11      118.96      5.90 o 
  -6   1   5      157.53      150.22      5.40 o 
  -5   1   5     1204.08     1201.24     22.82 o 
  -4   1   5      315.90      293.15      8.21 o 
  -3   1   5      912.10      887.38     16.87 o 
  -2   1   5     1528.34     1497.82     23.79 o 
  -1   1   5     2548.51     2576.11     42.68 o 
   0   1   5      609.64      649.93     26.65 o 
   1   1   5     2553.98     2665.46     52.74 o 
   2   1   5     1530.29     1514.97     23.84 o 
   3   1   5      914.99      907.25     14.63 o 
   4   1   5      318.81      311.42      6.61 o 
   5   1   5     1209.67     1194.97     22.81 o 
   6   1   5      163.37      162.32      6.73 o 
   7   1   5      116.63      108.27      5.71 o 
   8   1   5        7.17       10.02      2.10 o 
  -8   2   5       60.80       75.26      4.81 o 
  -7   2   5      357.51      362.94     12.75 o 
  -6   2   5      363.29      352.84      9.95 o 
  -5   2   5      251.15      245.88      5.80 o 
  -4   2   5      102.14       98.84      3.40 o 
  -3   2   5      547.69      553.90     10.15 o 
  -2   2   5     1096.02     1082.80     17.47 o 
  -1   2   5      636.76      638.42     10.32 o 
   0   2   5     3326.74     3575.38    149.94 o 
   1   2   5      615.03      629.65     11.39 o 
   2   2   5     1089.01     1094.39     17.51 o 
   3   2   5      531.55      542.49      9.24 o 
   4   2   5       97.83       88.18      2.70 o 
   5   2   5      252.59      243.01     10.98 o 
   6   2   5      362.70      348.13     12.08 o 
   7   2   5      352.47      342.84     12.51 o 
   8   2   5       60.17       64.16      4.50 o 
  -8   3   5       31.56       31.13      3.24 o 
  -7   3   5      257.75      277.74     10.46 o 
  -6   3   5       55.07       56.74      3.19 o 
  -5   3   5      146.70      150.10      4.08 o 
  -4   3   5       15.22       18.43      1.27 o 
  -3   3   5      350.48      318.27      5.83 o 
  -2   3   5      299.75      318.70      5.77 o 
  -1   3   5      103.84       96.83      2.34 o 
   0   3   5       20.63       11.33      0.56 o 
   1   3   5      105.17       94.38      2.28 o 
   2   3   5      306.77      330.17      5.81 o 
   3   3   5      352.47      324.39      5.89 o 
   4   3   5       19.31       21.44      1.50 o 
   5   3   5      149.65      147.72      6.01 o 
   6   3   5       62.29       61.07      3.78 o 
   7   3   5      253.66      268.42     13.87 o 
   8   3   5       31.75       33.17      3.36 o 
  -7   4   5      422.27      433.87     14.91 o 
  -6   4   5      206.71      195.11      6.56 o 
  -5   4   5       99.47       96.63      3.81 o 
  -4   4   5      324.99      326.72      8.18 o 
  -3   4   5       93.59       98.41      2.40 o 
  -2   4   5      397.34      415.87      7.43 o 
  -1   4   5      186.74      214.75      4.61 o 
   0   4   5     2614.06     2897.50     42.15 o 
   1   4   5      192.03      220.39      7.79 o 
   2   4   5      398.25      434.89      9.56 o 
   3   4   5       86.80       90.17      3.23 o 
   4   4   5      325.00      321.27      8.30 o 
   5   4   5      102.47       98.60      4.75 o 
   6   4   5      208.62      209.83     12.34 o 
   7   4   5      425.49      436.93     18.72 o 
  -7   5   5      141.86      159.76      7.05 o 
  -6   5   5       13.46       13.54      1.68 o 
  -5   5   5      159.46      166.71      4.53 o 
  -4   5   5       76.92       65.01      3.34 o 
  -3   5   5       38.38       40.39      1.40 o 
  -2   5   5      263.67      275.72      5.94 o 
  -1   5   5       15.56       12.80      1.15 o 
   0   5   5      114.90      108.74      2.72 o 
   1   5   5       15.79       13.19      1.06 o 
   2   5   5      256.50      273.33      6.88 o 
   3   5   5       33.89       31.68      2.53 o 
   4   5   5       84.09       76.28      3.07 o 
   5   5   5      153.90      156.57      5.24 o 
   6   5   5       16.24       19.02      2.34 o 
   7   5   5      138.59      144.92      7.00 o 
  -5   6   5      390.24      360.06     17.87 o 
  -4   6   5      164.90      164.80      5.16 o 
  -3   6   5      246.49      264.17      8.12 o 
  -2   6   5      400.01      387.65     11.37 o 
  -1   6   5       27.11       21.81      2.05 o 
   0   6   5      561.01      554.15     12.52 o 
   1   6   5       22.01       19.60      1.51 o 
   2   6   5      413.25      403.87      9.68 o 
   3   6   5      252.65      250.67      6.93 o 
   4   6   5      162.26      167.31      6.71 o 
   5   6   5      383.55      364.88     12.11 o 
   6   6   5        6.16        4.72      1.72 o 
  -4   7   5       65.26       66.53      5.10 o 
  -3   7   5      201.01      193.80      6.92 o 
  -2   7   5      116.81      120.80      5.05 o 
  -1   7   5      292.76      308.26      9.68 o 
   0   7   5        0.38        0.34      0.76 o 
   1   7   5      293.20      299.46      7.98 o 
   2   7   5      110.46      104.98      3.95 o 
   3   7   5      202.23      182.39      5.79 o 
   4   7   5       69.06       75.23      3.35 o 
   5   7   5      485.30      478.93     15.41 o 
   6   7   5       12.32        9.19      3.06 o 
  -4   8   5      184.07      175.78      9.70 o 
  -3   8   5      191.38      195.52     10.21 o 
  -2   8   5      131.73      137.72      9.44 o 
  -1   8   5       40.17       38.12      2.31 o 
   0   8   5       33.69       39.17      2.74 o 
   1   8   5       40.26       35.51      2.33 o 
   2   8   5      134.06      126.21      5.12 o 
   3   8   5      186.75      193.11      5.28 o 
   4   8   5      177.75      179.18     10.51 o 
   5   8   5      102.73      110.80      6.05 o 
  -3   9   5      174.18      180.37     10.21 o 
  -2   9   5       75.25       70.76      3.38 o 
  -1   9   5       35.87       31.91      2.32 o 
   0   9   5      382.60      392.03     10.40 o 
   1   9   5       38.27       36.64      5.35 o 
   2   9   5       78.72       79.39      3.76 o 
   3   9   5      176.26      170.55      6.09 o 
   0   0   6     2355.38     2088.07     67.38 o 
   1   0   6      831.14      814.03     15.96 o 
   2   0   6      292.29      283.20      5.38 o 
   3   0   6     1790.07     1728.15     31.52 o 
   4   0   6       13.17       12.63      0.96 o 
   5   0   6      435.87      420.95      8.98 o 
   6   0   6      222.69      223.35      7.01 o 
   7   0   6      552.05      560.82     19.57 o 
   8   0   6       20.77       23.41      2.89 o 
  -8   1   6        4.05        5.36      1.80 o 
  -7   1   6      137.77      140.82      6.62 o 
  -6   1   6      865.26      866.21     21.09 o 
  -5   1   6      348.90      349.94      7.82 o 
  -4   1   6      119.01      113.34      3.13 o 
  -3   1   6      106.03      100.22      3.73 o 
  -2   1   6      939.10      914.62     14.70 o 
  -1   1   6      177.45      185.43      4.33 o 
   0   1   6     4027.72     3993.00    126.65 o 
   1   1   6      176.43      191.66      4.76 o 
   2   1   6      936.18      912.14     14.71 o 
   3   1   6      112.92      115.18      2.35 o 
   4   1   6      121.09      112.75      3.11 o 
   5   1   6      361.88      365.84      9.59 o 
   6   1   6      876.56      873.72     21.09 o 
   7   1   6      140.17      142.23      6.67 o 
   8   1   6        4.86        6.54      1.79 o 
  -8   2   6       62.63       68.82      8.08 o 
  -7   2   6      148.80      162.27      7.28 o 
  -6   2   6       54.07       52.16      2.81 o 
  -5   2   6      831.61      806.40     15.83 o 
  -4   2   6       88.73       93.62      2.78 o 
  -3   2   6      951.79      909.16     14.91 o 
  -2   2   6      144.79      140.34      2.78 o 
  -1   2   6      497.42      496.37      9.04 o 
   0   2   6     1173.40     1333.00     47.63 o 
   1   2   6      493.92      514.97      9.25 o 
   2   2   6      144.94      139.76      2.82 o 
   3   2   6      955.07      912.92     14.94 o 
   4   2   6       92.13       92.67      2.76 o 
   5   2   6      821.03      794.76     15.81 o 
   6   2   6       54.22       45.35      3.29 o 
   7   2   6      146.99      158.22      8.59 o 
   8   2   6       69.38       68.91      5.96 o 
  -8   3   6       50.00       60.40      4.38 o 
  -7   3   6       64.09       68.17      4.38 o 
  -6   3   6      295.26      293.76      8.61 o 
  -5   3   6      220.18      210.69      6.54 o 
  -4   3   6      100.51       91.11      3.25 o 
  -3   3   6      231.68      234.68      4.55 o 
  -2   3   6      419.84      410.69      7.24 o 
  -1   3   6      117.43      130.35      2.87 o 
   0   3   6     1778.14     1917.05     74.04 o 
   1   3   6      103.70      116.08      2.77 o 
   2   3   6      438.96      429.68      8.10 o 
   3   3   6      238.31      242.18      4.59 o 
   4   3   6      102.83       96.19      2.84 o 
   5   3   6      229.32      222.14      6.22 o 
   6   3   6      301.60      286.70     21.10 o 
   7   3   6       66.52       72.35      4.43 o 
   8   3   6       55.28       66.50      4.60 o 
  -7   4   6        2.73        2.26      1.26 o 
  -6   4   6       69.98       68.24      3.39 o 
  -5   4   6      750.08      738.62     14.85 o 
  -4   4   6      297.32      295.17      6.66 o 
  -3   4   6      308.12      305.67      5.75 o 
  -2   4   6      604.01      617.27     10.41 o 
  -1   4   6      310.42      326.54      7.62 o 
   0   4   6      308.32      348.58      6.70 o 
   1   4   6      314.21      326.09      7.10 o 
   2   4   6      599.36      604.20     13.25 o 
   3   4   6      312.91      301.25      6.45 o 
   4   4   6      298.88      295.23     11.11 o 
   5   4   6      748.77      733.83     17.16 o 
   6   4   6       74.58       75.27      3.31 o 
   7   4   6        2.14        4.00      1.50 o 
  -6   5   6      168.49      163.00      7.46 o 
  -5   5   6        7.95        6.62      1.22 o 
  -4   5   6      255.60      269.37      7.22 o 
  -3   5   6      214.96      215.04      5.03 o 
  -2   5   6      390.49      378.88     10.27 o 
  -1   5   6       92.50       95.95      3.10 o 
   0   5   6      333.39      318.84      6.55 o 
   1   5   6       87.57       89.65      2.50 o 
   2   5   6      392.09      375.30      8.93 o 
   3   5   6      217.17      208.02      5.78 o 
   4   5   6      243.99      251.65      6.02 o 
   5   5   6       10.38        7.68      1.34 o 
   6   5   6      162.68      167.40      6.85 o 
   7   5   6        4.40        8.39      2.08 o 
  -6   6   6      120.69      118.43      8.85 o 
  -5   6   6       16.01       11.64      1.88 o 
  -4   6   6       28.27       25.13      2.40 o 
  -3   6   6     1067.46     1057.38     22.19 o 
  -2   6   6       63.40       59.05      3.13 o 
  -1   6   6      326.93      336.81     10.11 o 
   0   6   6      602.93      670.14     14.87 o 
   1   6   6      336.38      342.57      8.40 o 
   2   6   6       61.47       52.48      2.48 o 
   3   6   6     1067.49     1054.52     23.70 o 
   4   6   6       30.88       29.25      2.00 o 
   5   6   6       15.88       14.50      2.16 o 
   6   6   6      118.70      119.46      5.58 o 
  -4   7   6      156.59      151.61      8.34 o 
  -3   7   6      282.35      300.89     12.76 o 
  -2   7   6       53.40       57.39      3.36 o 
  -1   7   6      548.67      538.87     12.75 o 
   0   7   6      418.74      442.89     10.73 o 
   1   7   6      539.19      515.58     12.44 o 
   2   7   6       57.44       54.31      2.76 o 
   3   7   6      279.38      288.05      9.63 o 
   4   7   6      145.07      134.51      4.87 o 
   5   7   6      183.37      171.46      7.55 o 
  -4   8   6        8.12        9.36      2.55 o 
  -3   8   6      308.90      332.50     14.46 o 
  -2   8   6      164.32      172.85      6.86 o 
  -1   8   6       53.33       59.47      2.87 o 
   0   8   6      236.65      231.78      6.76 o 
   1   8   6       52.95       53.45      2.87 o 
   2   8   6      159.45      157.14      5.41 o 
   3   8   6      313.69      295.94      8.53 o 
   4   8   6        6.77        6.42      1.33 o 
  -3   9   6        6.07        4.93      2.38 o 
  -2   9   6       96.03       96.77      4.02 o 
  -1   9   6       85.41       78.05      3.57 o 
   0   9   6      158.05      167.51      6.19 o 
   1   9   6       82.65       78.07      3.69 o 
   2   9   6       94.53      100.97      4.33 o 
   3   9   6        7.07        7.28      1.59 o 
   1   0   7     1219.58     1310.88     20.82 o 
   2   0   7      718.39      705.86     12.65 o 
   3   0   7      473.46      508.98     10.05 o 
   4   0   7       26.77       23.53      1.26 o 
   5   0   7      138.38      133.47      3.72 o 
   6   0   7       33.53       32.02      2.32 o 
   7   0   7        8.67        6.79      1.74 o 
   8   0   7       13.50       17.63      3.83 o 
  -8   1   7       74.04       96.86      5.47 o 
  -7   1   7      126.36      137.59      5.30 o 
  -6   1   7      214.75      215.34      6.84 o 
  -5   1   7       85.45       84.34      2.75 o 
  -4   1   7       23.11       25.27      1.77 o 
  -3   1   7      413.08      400.37      7.57 o 
  -2   1   7      105.34      135.62      2.65 o 
  -1   1   7     1179.88     1226.45     25.46 o 
   0   1   7        6.37        7.16      1.29 o 
   1   1   7     1210.83     1299.39     32.69 o 
   2   1   7       96.42      128.88      2.62 o 
   3   1   7      404.32      405.16      6.97 o 
   4   1   7       23.12       25.11      1.33 o 
   5   1   7       78.88       78.74      2.70 o 
   6   1   7      214.95      217.50      6.81 o 
   7   1   7      128.20      128.18      6.31 o 
   8   1   7       71.30       85.39      6.04 o 
  -8   2   7       41.57       47.72      3.91 o 
  -7   2   7       96.06       92.31      4.22 o 
  -6   2   7       86.20       91.16      3.93 o 
  -5   2   7      242.55      234.29      5.57 o 
  -4   2   7      536.92      492.92     11.47 o 
  -3   2   7      678.59      666.57     11.22 o 
  -2   2   7     1392.83     1398.77     22.57 o 
  -1   2   7      284.69      306.09      7.30 o 
   0   2   7      869.98      851.54     30.89 o 
   1   2   7      268.53      296.72      5.82 o 
   2   2   7     1396.75     1432.42     22.62 o 
   3   2   7      679.54      678.44     11.26 o 
   4   2   7      531.54      491.93     10.08 o 
   5   2   7      229.30      218.06      5.49 o 
   6   2   7       85.74       90.18      3.79 o 
   7   2   7       92.82       91.73      5.70 o 
   8   2   7       39.42       47.65      3.83 o 
  -8   3   7       26.56       28.44      3.17 o 
  -7   3   7      664.09      690.16     17.81 o 
  -6   3   7      376.84      383.19     10.54 o 
  -5   3   7      115.85      122.13      3.65 o 
  -4   3   7      281.92      280.13      6.28 o 
  -3   3   7     1564.36     1545.46     24.75 o 
  -2   3   7      108.12      104.83      2.33 o 
  -1   3   7     2048.06     2100.26     36.61 o 
   0   3   7      246.68      206.52      4.94 o 
   1   3   7     2048.77     2106.33     36.59 o 
   2   3   7      112.26      110.64      2.72 o 
   3   3   7     1555.09     1532.38     24.78 o 
   4   3   7      274.04      272.84      6.27 o 
   5   3   7      113.88      123.42      3.63 o 
   6   3   7      373.02      370.55     10.73 o 
   7   3   7      663.80      692.15     38.80 o 
   8   3   7       27.12       32.19      3.34 o 
  -7   4   7      124.29      129.07      6.68 o 
  -6   4   7      249.99      258.09     10.84 o 
  -5   4   7      111.87      114.53      4.18 o 
  -4   4   7      400.78      399.33      9.10 o 
  -3   4   7     1294.77     1292.53     20.94 o 
  -2   4   7      506.15      488.90      8.54 o 
  -1   4   7      686.43      704.72     17.59 o 
   0   4   7      626.60      607.46     10.57 o 
   1   4   7      685.67      718.18     13.12 o 
   2   4   7      501.89      492.23     10.97 o 
   3   4   7     1295.08     1263.54     26.29 o 
   4   4   7      393.44      392.73     11.95 o 
   5   4   7      118.18      116.43      4.16 o 
   6   4   7      241.58      246.25      7.34 o 
   7   4   7      122.13      133.32      7.23 o 
  -6   5   7      212.62      204.88     12.42 o 
  -5   5   7       84.25       82.38      4.24 o 
  -4   5   7      326.99      321.67     10.08 o 
  -3   5   7      477.21      475.60     10.99 o 
  -2   5   7      268.68      262.40      8.00 o 
  -1   5   7      235.47      246.62      6.12 o 
   0   5   7      728.60      787.23     14.70 o 
   1   5   7      229.05      233.10      5.18 o 
   2   5   7      267.08      267.51      6.81 o 
   3   5   7      493.19      492.94     11.23 o 
   4   5   7      320.58      308.25     10.34 o 
   5   5   7       88.73       90.75      3.70 o 
   6   5   7      209.62      210.71      7.79 o 
   7   5   7      157.74      183.94     12.08 o 
  -6   6   7      149.12      145.15     10.21 o 
  -5   6   7      195.57      193.47      7.34 o 
  -4   6   7      171.93      157.25      6.23 o 
  -3   6   7       91.13       90.36      5.79 o 
  -2   6   7      352.87      352.76     13.27 o 
  -1   6   7      417.08      411.30     11.67 o 
   0   6   7      634.76      642.13     14.35 o 
   1   6   7      405.63      399.04      9.74 o 
   2   6   7      357.53      339.41     13.22 o 
   3   6   7       93.78       89.53      5.94 o 
   4   6   7      166.59      150.71      6.54 o 
   5   6   7      199.29      188.40      7.78 o 
   6   6   7      150.32      153.98      8.78 o 
  -5   7   7       67.50       69.26      5.45 o 
  -4   7   7      185.41      180.71      9.70 o 
  -3   7   7        3.56        1.19      1.53 o 
  -2   7   7      118.22      125.01      5.29 o 
  -1   7   7       55.54       58.85      6.17 o 
   0   7   7       69.05       80.07      3.22 o 
   1   7   7       57.50       54.94      3.69 o 
   2   7   7      119.70      123.92      6.91 o 
   3   7   7        4.20        3.45      1.04 o 
   4   7   7      191.50      184.88      5.91 o 
   5   7   7       70.85       70.86      5.28 o 
  -4   8   7       69.13       63.81      5.45 o 
  -3   8   7       76.12       79.98      6.13 o 
  -2   8   7       14.81       15.54      4.00 o 
  -1   8   7      127.10      128.91      4.52 o 
   0   8   7       17.90       18.78      1.79 o 
   1   8   7      126.76      122.36      4.58 o 
   2   8   7       12.83       12.51      1.63 o 
   3   8   7       77.73       72.54      3.50 o 
   4   8   7       71.44       69.33      8.25 o 
  -2   9   7       70.35       71.10      4.70 o 
  -1   9   7       61.68       61.14      3.22 o 
   0   9   7       30.09       31.71      2.39 o 
   1   9   7       65.20       63.71      3.33 o 
   2   9   7       67.57       62.37      3.44 o 
   0   0   8     3719.48     3916.44    132.92 o 
   1   0   8     1880.61     1959.66     38.56 o 
   2   0   8      631.35      650.15     10.72 o 
   3   0   8      779.17      731.38     14.02 o 
   4   0   8     1145.82     1037.16     19.75 o 
   5   0   8      335.78      317.22      7.19 o 
   6   0   8      151.54      154.11      5.40 o 
   7   0   8      495.79      499.03     13.52 o 
   8   0   8       10.69       10.96      2.30 o 
  -8   1   8        3.66        5.92      1.79 o 
  -7   1   8       24.55       27.28      2.35 o 
  -6   1   8       72.45       74.22      3.40 o 
  -5   1   8     1030.19     1017.07     19.31 o 
  -4   1   8      727.14      663.71     13.09 o 
  -3   1   8      709.50      666.96     13.20 o 
  -2   1   8     1073.29     1104.18     17.85 o 
  -1   1   8     1137.97     1178.70     19.03 o 
   0   1   8     2323.21     2371.53     85.35 o 
   1   1   8     1149.09     1218.80     23.67 o 
   2   1   8     1084.11     1120.49     17.90 o 
   3   1   8      710.00      701.93     11.45 o 
   4   1   8      729.19      661.67     13.11 o 
   5   1   8     1007.81      971.54     19.22 o 
   6   1   8       73.50       68.33      3.24 o 
   7   1   8       22.25       23.93      2.64 o 
   8   1   8        4.07        7.09      2.55 o 
  -8   2   8       56.11       60.44      4.27 o 
  -7   2   8       79.33       84.35      4.06 o 
  -6   2   8       51.04       51.85      3.46 o 
  -5   2   8      126.31      121.33      4.18 o 
  -4   2   8      953.87      920.44     17.84 o 
  -3   2   8       84.48       76.29      2.27 o 
  -2   2   8       19.15       14.92      0.86 o 
  -1   2   8      488.33      516.17     12.77 o 
   0   2   8      231.21      269.91     12.72 o 
   1   2   8      497.74      541.46     11.05 o 
   2   2   8       14.69        9.79      0.61 o 
   3   2   8       80.05       73.09      1.88 o 
   4   2   8      972.69      938.32     17.91 o 
   5   2   8      131.23      134.55      3.79 o 
   6   2   8       47.06       48.43      2.24 o 
   7   2   8       77.73       94.22      5.53 o 
   8   2   8       57.07       62.24      6.30 o 
  -7   3   8        4.48        4.14      1.28 o 
  -6   3   8       30.77       28.31      2.22 o 
  -5   3   8      967.23      947.31     21.90 o 
  -4   3   8       45.28       41.96      1.78 o 
  -3   3   8     1084.25     1083.42     20.38 o 
  -2   3   8      541.90      581.72      9.79 o 
  -1   3   8     1811.92     1912.80     35.81 o 
   0   3   8      155.10      178.49      3.39 o 
   1   3   8     1832.22     1927.28     33.50 o 
   2   3   8      546.93      577.35     10.86 o 
   3   3   8     1081.37     1080.87     17.80 o 
   4   3   8       42.93       40.62      1.83 o 
   5   3   8      954.19      926.42     18.34 o 
   6   3   8       30.33       30.02      2.27 o 
   7   3   8        4.68        3.86      1.43 o 
  -7   4   8       87.71       93.42      8.00 o 
  -6   4   8        0.95        0.68      1.53 o 
  -5   4   8       21.08       20.39      2.13 o 
  -4   4   8      270.16      265.50      8.55 o 
  -3   4   8       30.62       31.48      2.22 o 
  -2   4   8       18.20       15.09      1.82 o 
  -1   4   8       17.52       21.67      1.50 o 
   0   4   8      131.09      133.08      3.86 o 
   1   4   8       16.56       18.56      1.23 o 
   2   4   8       21.50       19.49      1.33 o 
   3   4   8       34.42       33.52      1.73 o 
   4   4   8      260.17      255.97      7.11 o 
   5   4   8       19.06       19.40      1.73 o 
   6   4   8        0.49        1.99      0.98 o 
   7   4   8       91.72      102.11      5.50 o 
  -7   5   8       28.90       31.65      5.10 o 
  -6   5   8       65.86       65.68      6.30 o 
  -5   5   8      163.69      167.49      6.61 o 
  -4   5   8      733.76      713.72     25.10 o 
  -3   5   8      300.33      300.73      9.35 o 
  -2   5   8      279.50      286.03      8.10 o 
  -1   5   8       67.94       74.47      3.82 o 
   0   5   8      579.37      624.43     11.95 o 
   1   5   8       74.99       78.92      3.05 o 
   2   5   8      269.75      263.55      6.91 o 
   3   5   8      293.18      288.25      7.45 o 
   4   5   8      751.71      733.24     20.54 o 
   5   5   8      164.31      171.85      5.61 o 
   6   5   8       71.57       66.79      4.83 o 
   7   5   8       27.47       27.91      3.10 o 
  -6   6   8       28.96       32.16      4.76 o 
  -5   6   8       29.08       29.07      2.98 o 
  -4   6   8      350.89      346.90     11.26 o 
  -3   6   8      191.67      182.80      6.60 o 
  -2   6   8      257.40      251.97      6.65 o 
  -1   6   8      178.41      178.16      7.49 o 
   0   6   8        8.52        7.26      1.03 o 
   1   6   8      179.54      174.21      5.17 o 
   2   6   8      254.79      245.55     11.19 o 
   3   6   8      176.60      165.11      5.24 o 
   4   6   8      346.91      361.36     11.92 o 
   5   6   8       28.18       32.25      3.10 o 
   6   6   8       27.28       24.55      4.25 o 
  -5   7   8       71.35       66.70      5.45 o 
  -4   7   8      281.43      285.70     13.27 o 
  -3   7   8       93.76      104.48      6.81 o 
  -2   7   8      181.42      179.35      6.68 o 
  -1   7   8      304.99      308.27      7.99 o 
   0   7   8      229.66      248.23      6.90 o 
   1   7   8      303.99      297.68      8.04 o 
   2   7   8      180.70      168.72      5.48 o 
   3   7   8       97.93      100.02      4.00 o 
   4   7   8      291.89      283.49     15.74 o 
   5   7   8       69.84       67.73      4.57 o 
  -4   8   8      147.70      156.72      9.19 o 
  -3   8   8       66.25       70.45      5.79 o 
  -2   8   8       84.77       84.80      5.19 o 
  -1   8   8      153.18      146.49      4.92 o 
   0   8   8        5.26        6.10      1.18 o 
   1   8   8      152.77      143.32      5.10 o 
   2   8   8       81.31       76.43      4.53 o 
   3   8   8       63.37       59.00      3.70 o 
   4   8   8      149.22      141.69      8.00 o 
  -2   9   8      143.75      144.11      5.17 o 
  -1   9   8      188.36      194.54      6.32 o 
   0   9   8      111.05      119.96      4.70 o 
   1   9   8      193.62      194.67      6.50 o 
   2   9   8      144.96      147.14      5.47 o 
   1   0   9       21.72       16.02      0.76 o 
   2   0   9      153.86      185.41      3.53 o 
   3   0   9      371.05      348.13      8.26 o 
   4   0   9       12.33       10.97      0.96 o 
   5   0   9      939.37      894.93     17.56 o 
   6   0   9      316.40      307.21      7.30 o 
   7   0   9       90.37       90.94      4.16 o 
   8   0   9       71.47       75.04      4.79 o 
  -8   1   9       80.93       80.30     11.15 o 
  -7   1   9      126.80      135.59      7.82 o 
  -6   1   9        1.99        2.31      0.74 o 
  -5   1   9      328.00      310.88      7.19 o 
  -4   1   9     1385.53     1362.47     28.96 o 
  -3   1   9       49.39       39.40      1.52 o 
  -2   1   9     4498.66     4549.49     72.07 o 
  -1   1   9       68.06       59.38      1.89 o 
   0   1   9        0.30        1.56      0.57 o 
   1   1   9       73.02       64.55      1.96 o 
   2   1   9     4503.41     4686.59     72.11 o 
   3   1   9       49.42       43.31      1.29 o 
   4   1   9     1377.37     1358.67     25.47 o 
   5   1   9      329.13      322.35      7.27 o 
   6   1   9        2.04        3.39      0.86 o 
   7   1   9      128.93      137.99      5.33 o 
   8   1   9       82.67       72.97      8.08 o 
  -8   2   9        7.33        8.69      2.05 o 
  -7   2   9      137.39      141.60      5.53 o 
  -6   2   9      202.58      206.98      5.46 o 
  -5   2   9      318.41      311.84      7.19 o 
  -4   2   9       89.86       82.51      2.67 o 
  -3   2   9        5.70        3.52      0.57 o 
  -2   2   9      299.89      295.04      5.28 o 
  -1   2   9      113.70      107.38      2.13 o 
   0   2   9      431.28      433.61     13.95 o 
   1   2   9      105.26      101.41      2.50 o 
   2   2   9      289.65      295.82      5.96 o 
   3   2   9        5.50        3.02      0.46 o 
   4   2   9       98.85       94.56      2.84 o 
   5   2   9      329.85      320.29      7.27 o 
   6   2   9      209.21      206.57      5.72 o 
   7   2   9      137.24      149.25      6.78 o 
   8   2   9        7.12       10.02      2.10 o 
  -7   3   9      471.93      522.54     19.65 o 
  -6   3   9       63.74       64.63      4.03 o 
  -5   3   9      421.66      424.26     10.52 o 
  -4   3   9      967.57      946.10     20.89 o 
  -3   3   9     1041.49      999.08     21.77 o 
  -2   3   9      798.27      834.54     17.20 o 
  -1   3   9      416.23      399.35      8.79 o 
   0   3   9       86.16       81.00      2.01 o 
   1   3   9      411.08      392.56      7.70 o 
   2   3   9      796.75      831.00     15.24 o 
   3   3   9     1036.97     1010.78     16.67 o 
   4   3   9      969.46      950.20     18.39 o 
   5   3   9      422.94      413.91      9.15 o 
   6   3   9       66.08       64.98      3.04 o 
   7   3   9      475.04      515.93     18.89 o 
  -7   4   9       14.87       15.48      3.74 o 
  -6   4   9      253.42      220.70     13.27 o 
  -5   4   9      322.27      307.04     10.08 o 
  -4   4   9      321.80      311.49     10.22 o 
  -3   4   9      114.41      112.98      4.55 o 
  -2   4   9      301.84      274.87      6.76 o 
  -1   4   9      214.85      214.60      5.56 o 
   0   4   9     1000.27     1046.47     20.44 o 
   1   4   9      223.54      224.74      4.82 o 
   2   4   9      297.49      277.70      6.80 o 
   3   4   9      110.69      108.12      3.55 o 
   4   4   9      339.28      339.94     12.54 o 
   5   4   9      312.54      310.40      8.46 o 
   6   4   9      249.17      244.62      7.23 o 
   7   4   9       14.12       16.65      2.55 o 
  -6   5   9      172.87      168.97     11.23 o 
  -5   5   9      204.24      207.38      7.75 o 
  -4   5   9      203.43      200.98     10.38 o 
  -3   5   9       32.71       35.85      2.58 o 
  -2   5   9      869.15      836.57     17.63 o 
  -1   5   9       36.00       41.27      2.58 o 
   0   5   9       21.75       21.37      1.18 o 
   1   5   9       40.20       46.64      1.92 o 
   2   5   9      867.42      816.61     15.41 o 
   3   5   9       32.87       32.79      1.98 o 
   4   5   9      212.48      211.32      7.78 o 
   5   5   9      203.33      211.25      8.32 o 
   6   5   9      172.97      185.23      6.18 o 
  -6   6   9       12.85       12.93      3.40 o 
  -5   6   9      363.84      359.97     26.21 o 
  -4   6   9       61.97       60.77      3.60 o 
  -3   6   9      135.05      130.52      8.17 o 
  -2   6   9       20.78       19.78      2.05 o 
  -1   6   9      241.13      242.71     10.47 o 
   0   6   9      367.43      396.78      9.62 o 
   1   6   9      251.20      247.96      6.67 o 
   2   6   9       21.45       20.82      1.68 o 
   3   6   9      131.07      115.92      6.85 o 
   4   6   9       63.05       60.25      4.59 o 
   5   6   9      357.31      349.37     12.11 o 
   6   6   9       12.14       12.95      2.28 o 
  -5   7   9       62.29       50.54      4.93 o 
  -4   7   9      156.16      160.46      9.02 o 
  -3   7   9      514.52      518.15     20.25 o 
  -2   7   9      317.15      322.58     10.17 o 
  -1   7   9      236.81      243.22      6.81 o 
   0   7   9        4.06        6.43      1.15 o 
   1   7   9      238.61      248.36      7.00 o 
   2   7   9      322.35      310.71      8.46 o 
   3   7   9      513.49      481.11     29.79 o 
   4   7   9      154.70      152.39      9.10 o 
   5   7   9       60.62       57.71      4.31 o 
  -4   8   9       80.85       92.74      6.81 o 
  -3   8   9      224.15      211.68     11.40 o 
  -2   8   9       20.07       22.23      2.98 o 
  -1   8   9       11.66       12.08      1.52 o 
   0   8   9      143.70      145.45      4.99 o 
   1   8   9       12.81       14.28      1.96 o 
   2   8   9       18.32       18.27      1.95 o 
   3   8   9      221.11      215.78     10.71 o 
   4   8   9       85.75       91.75      9.53 o 
  -2   9   9       90.02       96.60      4.59 o 
  -1   9   9       66.84       72.92      3.49 o 
   0   9   9        1.03        0.39      0.94 o 
   1   9   9       63.31       71.89      3.67 o 
   2   9   9       90.17       97.49      5.93 o 
   0   0  10      358.03      416.59     17.40 o 
   1   0  10        0.50        1.05      0.57 o 
   2   0  10       55.58       64.50      2.15 o 
   3   0  10      105.90       73.21      3.01 o 
   4   0  10        0.48        0.32      0.44 o 
   5   0  10      188.44      183.19      4.78 o 
   6   0  10       94.45       87.28      3.10 o 
   7   0  10       93.37       94.62      4.25 o 
   8   0  10       38.72       34.51      3.36 o 
  -8   1  10       42.89       54.90      3.83 o 
  -7   1  10       53.48       51.09      3.10 o 
  -6   1  10      230.85      231.38      5.86 o 
  -5   1  10      499.88      481.18     10.91 o 
  -4   1  10       24.15       22.89      1.33 o 
  -3   1  10       38.27       35.41      1.45 o 
  -2   1  10      192.53      183.89      3.57 o 
  -1   1  10      356.23      394.37      7.40 o 
   0   1  10     2183.80     2390.18     40.23 o 
   1   1  10      343.51      371.19      7.33 o 
   2   1  10      192.55      191.15      5.39 o 
   3   1  10       39.64       36.46      1.73 o 
   4   1  10       22.53       22.40      1.33 o 
   5   1  10      511.18      495.63     10.38 o 
   6   1  10      228.70      224.32      5.83 o 
   7   1  10       52.39       55.29      3.13 o 
   8   1  10       42.96       55.65      4.76 o 
  -7   2  10       94.06       96.17      4.31 o 
  -6   2  10       65.23       65.67      2.64 o 
  -5   2  10      170.67      163.13      5.15 o 
  -4   2  10      493.08      469.36      9.62 o 
  -3   2  10       72.24       80.86      2.44 o 
  -2   2  10     2022.31     2012.97     35.46 o 
  -1   2  10      235.03      282.75      8.17 o 
   0   2  10        4.35        5.78      0.55 o 
   1   2  10      228.62      268.77      5.54 o 
   2   2  10     2024.29     2053.11     35.55 o 
   3   2  10       74.86       88.48      4.17 o 
   4   2  10      484.62      454.39      9.63 o 
   5   2  10      171.31      169.04      4.53 o 
   6   2  10       61.93       61.94      2.59 o 
   7   2  10       94.05       94.00      4.25 o 
  -7   3  10       64.58       58.37      6.64 o 
  -6   3  10       70.75       63.33      3.72 o 
  -5   3  10     1665.64     1686.66     42.91 o 
  -4   3  10       23.88       24.41      2.16 o 
  -3   3  10      260.07      259.70     14.04 o 
  -2   3  10      288.91      298.57      7.01 o 
  -1   3  10      583.82      565.51     12.21 o 
   0   3  10       33.26       29.42      1.69 o 
   1   3  10      586.42      572.07      9.62 o 
   2   3  10      287.84      294.39      6.13 o 
   3   3  10      258.49      255.04      5.56 o 
   4   3  10       24.46       27.06      1.67 o 
   5   3  10     1677.91     1673.68     31.59 o 
   6   3  10       70.09       69.04      6.55 o 
   7   3  10       68.41       81.48      7.66 o 
  -7   4  10       36.57       34.54      5.10 o 
  -6   4  10       12.47       12.76      3.23 o 
  -5   4  10       82.87       81.40      4.24 o 
  -4   4  10      406.94      388.77     26.38 o 
  -3   4  10      184.41      195.78      6.73 o 
  -2   4  10      947.15      948.91     19.43 o 
  -1   4  10       73.56       72.81      2.68 o 
   0   4  10       34.57       38.67      1.92 o 
   1   4  10       77.00       81.13      2.30 o 
   2   4  10      948.42      915.25     19.58 o 
   3   4  10      180.09      182.72      5.17 o 
   4   4  10      403.75      390.99     12.19 o 
   5   4  10       82.19       86.95      3.58 o 
   6   4  10       14.18       12.15      1.65 o 
   7   4  10       34.17       33.57      3.22 o 
  -6   5  10      263.70      261.37     14.97 o 
  -5   5  10      349.82      354.96     11.66 o 
  -4   5  10      249.43      233.78      8.21 o 
  -3   5  10      174.90      168.79      6.31 o 
  -2   5  10       69.56       66.96      2.72 o 
  -1   5  10       93.60       85.88      3.04 o 
   0   5  10      994.10      983.67     21.97 o 
   1   5  10       92.15       84.50      3.79 o 
   2   5  10       72.83       70.89      2.24 o 
   3   5  10      177.14      164.52      4.97 o 
   4   5  10      244.40      226.78      8.45 o 
   5   5  10      351.91      337.43     11.67 o 
   6   5  10      265.45      278.97      8.23 o 
  -6   6  10       21.75       23.14      4.42 o 
  -5   6  10       28.52       30.94      2.90 o 
  -4   6  10      407.82      382.22     22.04 o 
  -3   6  10      204.42      207.17      7.57 o 
  -2   6  10      343.40      321.40     23.39 o 
  -1   6  10       17.80       21.03      1.68 o 
   0   6  10       14.77       15.11      1.40 o 
   1   6  10       17.03       21.42      1.65 o 
   2   6  10      342.98      335.30     13.02 o 
   3   6  10      208.29      203.05      7.41 o 
   4   6  10      408.76      380.70     27.74 o 
   5   6  10       29.02       30.11      3.07 o 
   6   6  10       22.26       21.20      2.93 o 
  -5   7  10       17.38       14.80      3.23 o 
  -4   7  10        5.02        4.59      2.04 o 
  -3   7  10       84.58       85.59      6.30 o 
  -2   7  10      125.10      121.48      6.89 o 
  -1   7  10        1.39        2.02      0.84 o 
   0   7  10      648.05      626.69     14.55 o 
   1   7  10        1.19        1.58      0.84 o 
   2   7  10      123.63      117.00      4.37 o 
   3   7  10       83.53       78.37      5.51 o 
   4   7  10        3.11        2.09      1.23 o 
   5   7  10       17.51       14.54      2.46 o 
  -3   8  10      112.68      125.92      8.17 o 
  -2   8  10      156.20      168.66      6.92 o 
  -1   8  10       29.26       32.93      2.22 o 
   0   8  10        1.43        2.08      0.89 o 
   1   8  10       29.19       33.43      2.42 o 
   2   8  10      160.99      154.20      5.52 o 
   3   8  10      113.85      115.83      4.69 o 
  -1   9  10       79.62       87.05      3.90 o 
   0   9  10      128.42      127.50      4.95 o 
   1   9  10       82.47       85.60      4.02 o 
   1   0  11      349.80      323.04      6.85 o 
   2   0  11      775.58      830.20     13.68 o 
   3   0  11       63.48       62.78      2.05 o 
   4   0  11        2.61        2.27      0.59 o 
   5   0  11      765.81      741.49     14.91 o 
   6   0  11       24.01       24.78      1.74 o 
   7   0  11       41.44       46.64      4.26 o 
  -7   1  11      109.28      115.34      4.70 o 
  -6   1  11       90.37       89.94      3.19 o 
  -5   1  11       53.67       53.32      2.21 o 
  -4   1  11      405.79      401.30      8.56 o 
  -3   1  11      122.45      116.51      3.08 o 
  -2   1  11     1351.29     1327.62     21.39 o 
  -1   1  11       40.89       42.60      1.36 o 
   0   1  11       50.28       49.26      1.34 o 
   1   1  11       37.46       36.57      1.31 o 
   2   1  11     1358.46     1329.85     26.62 o 
   3   1  11      115.13      114.22      3.14 o 
   4   1  11      414.33      402.11      8.60 o 
   5   1  11       54.44       54.41      2.23 o 
   6   1  11       92.64       91.14      3.21 o 
   7   1  11      106.35      101.38      4.47 o 
  -7   2  11      128.35      132.22      9.53 o 
  -6   2  11       87.58       87.51      3.62 o 
  -5   2  11      318.42      313.22      9.44 o 
  -4   2  11      193.15      185.08      5.31 o 
  -3   2  11       28.57       26.12      2.13 o 
  -2   2  11      154.25      158.57      4.26 o 
  -1   2  11      239.38      239.36      5.75 o 
   0   2  11      708.10      686.89     12.44 o 
   1   2  11      241.53      236.52      5.01 o 
   2   2  11      152.53      161.40      3.72 o 
   3   2  11       29.05       30.32      1.42 o 
   4   2  11      195.06      184.97      4.71 o 
   5   2  11      316.60      303.50      7.16 o 
   6   2  11       83.68       84.56      3.13 o 
   7   2  11      131.31      132.71      5.19 o 
  -7   3  11      260.57      251.84     14.97 o 
  -6   3  11        0.41        1.82      1.02 o 
  -5   3  11       64.12       62.76      3.51 o 
  -4   3  11        3.48        3.40      1.08 o 
  -3   3  11      294.97      281.14      9.11 o 
  -2   3  11       24.50       26.49      1.59 o 
  -1   3  11      323.38      342.44      9.96 o 
   0   3  11        7.06        4.39      0.52 o 
   1   3  11      310.59      329.23      7.09 o 
   2   3  11       23.27       20.89      1.13 o 
   3   3  11      313.35      301.54      6.32 o 
   4   3  11        3.77        3.47      0.76 o 
   5   3  11       65.40       61.35      2.87 o 
   6   3  11        0.30        0.66      0.79 o 
   7   3  11      261.27      271.28     25.61 o 
  -7   4  11       63.16       63.64      6.81 o 
  -6   4  11       74.63       76.43      4.29 o 
  -5   4  11        5.52        5.60      1.43 o 
  -4   4  11      248.06      243.25      8.21 o 
  -3   4  11      378.16      373.26     11.33 o 
  -2   4  11      256.51      250.71      6.29 o 
  -1   4  11      246.36      236.05      6.02 o 
   0   4  11      523.54      524.47     11.25 o 
   1   4  11      237.69      231.77      5.12 o 
   2   4  11      250.89      239.16      6.29 o 
   3   4  11      382.26      370.65      8.94 o 
   4   4  11      242.77      223.61      8.26 o 
   5   4  11        6.85        7.58      1.75 o 
   6   4  11       75.17       71.34      3.92 o 
   7   4  11       61.81       72.87      5.45 o 
  -6   5  11       46.86       43.73      5.62 o 
  -5   5  11       21.98       21.34      2.45 o 
  -4   5  11      297.84      280.76      9.59 o 
  -3   5  11        6.01        6.89      1.38 o 
  -2   5  11      972.61      941.26     19.48 o 
  -1   5  11      222.89      217.76      5.96 o 
   0   5  11       31.06       42.43      1.73 o 
   1   5  11      216.59      222.54      5.11 o 
   2   5  11      976.65      904.77     22.37 o 
   3   5  11        7.05        6.99      1.09 o 
   4   5  11      298.36      291.84     10.05 o 
   5   5  11       20.87       22.70      2.58 o 
   6   5  11       49.41       54.28      4.00 o 
  -5   6  11      278.04      304.43     11.23 o 
  -4   6  11       92.47       90.75      4.67 o 
  -3   6  11       16.02       14.54      2.64 o 
  -2   6  11       32.69       31.69      2.42 o 
  -1   6  11      221.49      226.66      7.70 o 
   0   6  11        3.04        2.74      0.77 o 
   1   6  11      220.29      220.77      6.25 o 
   2   6  11       31.77       30.07      2.04 o 
   3   6  11       16.02       16.27      1.60 o 
   4   6  11       91.51       93.36      5.05 o 
   5   6  11      274.32      275.56     16.76 o 
  -4   7  11      216.85      220.70     11.23 o 
  -3   7  11       63.81       74.36      5.79 o 
  -2   7  11      356.60      358.95     11.01 o 
  -1   7  11        3.86        6.19      1.09 o 
   0   7  11        0.01        0.64      0.64 o 
   1   7  11        4.05        4.70      1.03 o 
   2   7  11      355.58      335.79     10.28 o 
   3   7  11       64.32       62.92      3.16 o 
   4   7  11      215.32      198.11     18.89 o 
  -3   8  11       66.78       68.41      6.13 o 
  -2   8  11       20.51       22.97      3.74 o 
  -1   8  11      172.24      176.95      5.71 o 
   0   8  11      287.95      289.91      8.21 o 
   1   8  11      170.86      176.51      5.87 o 
   2   8  11       19.77       17.75      1.97 o 
   3   8  11       68.37       73.06      3.61 o 
   0   0  12      614.79      696.45     21.14 o 
   1   0  12        0.79        1.67      0.49 o 
   2   0  12      284.38      297.46      7.07 o 
   3   0  12      123.98      112.03      3.05 o 
   4   0  12        4.95        3.37      1.24 o 
   5   0  12        1.12        1.18      0.63 o 
   6   0  12      207.55      219.81      5.79 o 
   7   0  12      157.78      163.60      8.65 o 
  -7   1  12       58.74       57.02      3.88 o 
  -6   1  12      283.94      278.15      6.93 o 
  -5   1  12       88.04       89.27      3.38 o 
  -4   1  12      509.32      520.94     10.62 o 
  -3   1  12      232.15      225.41      5.91 o 
  -2   1  12      201.36      193.78      4.18 o 
  -1   1  12      167.24      154.60      4.05 o 
   0   1  12     2006.82     2026.28     44.77 o 
   1   1  12      163.82      151.79      3.85 o 
   2   1  12      205.18      188.26      4.25 o 
   3   1  12      229.47      223.78      5.20 o 
   4   1  12      504.54      503.90     10.61 o 
   5   1  12       82.25       80.03      2.87 o 
   6   1  12      284.68      286.59      7.03 o 
   7   1  12       56.74       57.17      3.22 o 
  -7   2  12       97.51      103.46      8.17 o 
  -6   2  12      166.15      164.99     18.12 o 
  -5   2  12        8.85        7.48      1.50 o 
  -4   2  12      504.71      492.57     21.95 o 
  -3   2  12      198.01      204.82      6.78 o 
  -2   2  12      371.31      359.46      8.23 o 
  -1   2  12       86.73       86.06      2.75 o 
   0   2  12      580.32      622.48     12.44 o 
   1   2  12       90.37       90.12      2.38 o 
   2   2  12      372.33      357.71      7.23 o 
   3   2  12      197.73      192.79      5.52 o 
   4   2  12      498.71      492.88     10.32 o 
   5   2  12        8.75        8.65      1.10 o 
   6   2  12      168.65      170.05      6.07 o 
   7   2  12       95.02       95.07      5.40 o 
  -7   3  12       36.11       27.91      4.76 o 
  -6   3  12       21.23       21.65      2.81 o 
  -5   3  12      118.16      123.27      9.95 o 
  -4   3  12       79.72       68.42      3.66 o 
  -3   3  12      112.45      109.61      4.57 o 
  -2   3  12       54.36       57.27      3.11 o 
  -1   3  12      445.90      440.39     10.22 o 
   0   3  12        0.07        0.25      0.27 o 
   1   3  12      462.78      465.91      8.02 o 
   2   3  12       51.22       48.69      1.79 o 
   3   3  12      108.97      107.84      3.72 o 
   4   3  12       77.00       65.67      2.46 o 
   5   3  12      108.12      115.10      4.26 o 
   6   3  12       20.29       20.57      2.08 o 
   7   3  12       34.27       34.87      4.51 o 
  -6   4  12       78.67       81.81      9.44 o 
  -5   4  12       37.17       38.33      3.10 o 
  -4   4  12      525.36      482.84     14.54 o 
  -3   4  12      108.09      108.16      4.62 o 
  -2   4  12      895.40      862.46     18.10 o 
  -1   4  12       34.57       38.07      2.10 o 
   0   4  12        3.29        3.45      0.59 o 
   1   4  12       34.20       36.82      2.82 o 
   2   4  12      893.51      846.64     18.26 o 
   3   4  12      102.07      100.78      7.32 o 
   4   4  12      524.04      503.01     16.85 o 
   5   4  12       39.35       44.80      2.59 o 
   6   4  12       79.77       78.51      3.67 o 
  -6   5  12       70.02       77.01      4.58 o 
  -5   5  12       34.21       37.20      4.85 o 
  -4   5  12      281.04      276.43      9.57 o 
  -3   5  12        9.77        9.03      2.04 o 
  -2   5  12       30.49       28.10      1.86 o 
  -1   5  12       57.32       61.03      2.65 o 
   0   5  12      670.08      646.13     12.52 o 
   1   5  12       59.44       67.64      2.33 o 
   2   5  12       32.79       26.78      1.44 o 
   3   5  12        8.43        9.94      1.24 o 
   4   5  12      280.96      281.60      9.93 o 
   5   5  12       32.70       33.03      3.12 o 
   6   5  12       72.73       82.64      6.72 o 
  -5   6  12       30.51       29.52      2.98 o 
  -4   6  12       30.11       26.82      4.25 o 
  -3   6  12      282.75      276.79      9.50 o 
  -2   6  12      125.76      122.68      6.22 o 
  -1   6  12      120.35      120.68      3.48 o 
   0   6  12       78.21       69.46      2.91 o 
   1   6  12      114.97      115.53      4.08 o 
   2   6  12      127.28      119.58      4.22 o 
   3   6  12      286.62      276.15      9.19 o 
   4   6  12       30.92       35.96      3.24 o 
   5   6  12       31.12       31.44      3.19 o 
  -4   7  12       61.74       63.64      5.62 o 
  -3   7  12      169.61      175.10      9.70 o 
  -2   7  12        7.80        7.49      2.38 o 
  -1   7  12      102.86      105.04      6.41 o 
   0   7  12      134.09      148.82      4.97 o 
   1   7  12      104.09      105.24      4.01 o 
   2   7  12        6.90        8.63      1.50 o 
   3   7  12      169.11      160.50     11.66 o 
   4   7  12       64.52       59.55      9.95 o 
  -3   8  12      224.19      240.27     12.42 o 
  -2   8  12       70.26       75.53      5.62 o 
  -1   8  12      126.25      131.42      4.79 o 
   0   8  12      239.34      239.17      7.20 o 
   1   8  12      127.07      128.79      4.84 o 
   2   8  12       71.37       76.31      3.64 o 
   3   8  12      222.84      217.46      8.02 o 
   1   0  13      333.70      316.03      6.41 o 
   2   0  13       11.47       15.78      1.74 o 
   3   0  13       17.05       19.24      1.18 o 
   4   0  13        0.08        1.16      0.55 o 
   5   0  13        3.25        5.30      0.89 o 
   6   0  13       15.92       14.68      1.39 o 
   7   0  13      128.44      133.35      7.29 o 
  -7   1  13       24.92       29.10      4.59 o 
  -6   1  13       64.24       66.78      4.76 o 
  -5   1  13      120.81      107.88      5.02 o 
  -4   1  13      602.38      570.07     17.61 o 
  -3   1  13      280.77      281.76      9.06 o 
  -2   1  13      657.61      642.22     13.45 o 
  -1   1  13      198.74      212.00      5.17 o 
   0   1  13      259.51      275.10      6.93 o 
   1   1  13      189.05      197.70      4.44 o 
   2   1  13      649.32      620.99     11.88 o 
   3   1  13      280.50      296.54      7.42 o 
   4   1  13      604.25      560.76     14.44 o 
   5   1  13      120.87      112.94      3.53 o 
   6   1  13       62.80       63.19      3.54 o 
   7   1  13       25.72       25.16      2.24 o 
  -7   2  13       17.32       23.82      4.42 o 
  -6   2  13      296.73      305.80     10.49 o 
  -5   2  13       52.02       52.37      6.38 o 
  -4   2  13      197.53      176.21      6.71 o 
  -3   2  13       69.47       61.67      3.36 o 
  -2   2  13      170.19      177.22      4.78 o 
  -1   2  13      185.28      179.73      5.17 o 
   0   2  13      903.28      958.66     20.83 o 
   1   2  13      187.53      184.52      3.71 o 
   2   2  13      172.09      176.58      4.17 o 
   3   2  13       74.54       75.85      2.91 o 
   4   2  13      195.11      185.47      4.75 o 
   5   2  13       52.35       51.23      2.27 o 
   6   2  13      300.51      307.01      8.77 o 
   7   2  13       18.10       19.80      2.10 o 
  -7   3  13       69.67       73.34      6.98 o 
  -6   3  13      147.97      147.76      6.37 o 
  -5   3  13        1.40        0.78      1.11 o 
  -4   3  13       86.02       72.11      4.93 o 
  -3   3  13      236.38      234.79      7.92 o 
  -2   3  13      442.24      431.00      9.74 o 
  -1   3  13       90.40       94.60      3.25 o 
   0   3  13      426.76      442.90      7.78 o 
   1   3  13       88.92       92.93      2.29 o 
   2   3  13      436.28      418.48      8.52 o 
   3   3  13      234.91      233.04      6.47 o 
   4   3  13       87.90       73.95      3.13 o 
   5   3  13        1.62        2.31      1.01 o 
   6   3  13      143.44      134.02      5.88 o 
   7   3  13       72.26       75.26      8.34 o 
  -6   4  13      297.31      317.35     13.78 o 
  -5   4  13        0.34       -0.09      0.84 o 
  -4   4  13      575.63      547.00     16.11 o 
  -3   4  13       63.84       67.83      3.60 o 
  -2   4  13      167.98      175.26      4.96 o 
  -1   4  13      210.27      201.13      5.49 o 
   0   4  13      886.93      875.81     16.30 o 
   1   4  13      204.34      202.55      4.67 o 
   2   4  13      174.04      166.16      4.95 o 
   3   4  13       64.40       65.36      3.61 o 
   4   4  13      578.37      558.64     34.88 o 
   5   4  13        0.18       -0.26      0.94 o 
   6   4  13      297.95      310.24     11.28 o 
  -6   5  13      166.99      174.41     10.72 o 
  -5   5  13       23.97       19.24      2.49 o 
  -4   5  13       78.08       79.55      4.31 o 
  -3   5  13       83.34       90.48      7.23 o 
  -2   5  13      200.85      193.55      5.68 o 
  -1   5  13       10.95        9.04      1.41 o 
   0   5  13      277.59      288.20      6.40 o 
   1   5  13       13.53       12.47      1.03 o 
   2   5  13      211.67      200.19      6.21 o 
   3   5  13       79.65       75.42      4.21 o 
   4   5  13       75.47       71.91      4.27 o 
   5   5  13       25.46       22.35      2.64 o 
   6   5  13      163.36      156.16      7.31 o 
  -5   6  13       73.10       71.75      4.45 o 
  -4   6  13       35.77       33.76      3.05 o 
  -3   6  13       54.67       50.20      3.49 o 
  -2   6  13      125.49      119.90      5.29 o 
  -1   6  13      103.68      103.17      3.22 o 
   0   6  13      214.90      192.15      4.85 o 
   1   6  13      104.10      101.59      3.76 o 
   2   6  13      127.50      117.97      4.24 o 
   3   6  13       53.78       51.93      3.60 o 
   4   6  13       35.80       39.23      5.36 o 
   5   6  13       76.12       77.18      6.81 o 
  -4   7  13       65.60       61.43      5.79 o 
  -3   7  13       77.66       81.85      6.30 o 
  -2   7  13       60.17       62.45      5.45 o 
  -1   7  13       22.18       20.42      1.77 o 
   0   7  13        3.77        4.15      1.51 o 
   1   7  13       19.85       19.75      2.05 o 
   2   7  13       59.67       58.26      3.05 o 
   3   7  13       75.17       73.39      4.59 o 
   4   7  13       65.67       62.94      4.45 o 
  -2   8  13       30.07       26.25      2.81 o 
  -1   8  13      246.44      246.48      8.08 o 
   0   8  13       41.97       46.34      2.75 o 
   1   8  13      243.78      236.17      7.30 o 
   2   8  13       32.29       28.94      2.39 o 
   0   0  14     1116.80     1187.98     46.28 o 
   1   0  14      482.85      450.84      9.99 o 
   2   0  14      353.90      329.14      7.69 o 
   3   0  14      138.84      163.03      8.15 o 
   4   0  14        1.67        3.44      0.81 o 
   5   0  14       55.85       53.44      2.56 o 
   6   0  14       84.64       84.40      3.57 o 
   7   0  14      102.78      110.10      8.68 o 
  -7   1  14      156.10      175.10     11.74 o 
  -6   1  14      170.54      176.53     12.93 o 
  -5   1  14      129.36      119.21      5.33 o 
  -4   1  14      569.99      488.37     22.63 o 
  -3   1  14      187.43      182.13      6.89 o 
  -2   1  14      484.22      482.52     10.59 o 
  -1   1  14      151.04      138.28      3.89 o 
   0   1  14      282.79      306.61      5.60 o 
   1   1  14      147.88      133.98      3.31 o 
   2   1  14      484.86      475.49     11.72 o 
   3   1  14      183.15      165.89      6.86 o 
   4   1  14      575.62      530.43     10.96 o 
   5   1  14      126.62      123.35      3.77 o 
   6   1  14      172.85      170.38      5.12 o 
   7   1  14      153.48      181.71     10.39 o 
  -7   2  14       93.80       94.44      8.17 o 
  -6   2  14       28.65       32.82      2.98 o 
  -5   2  14       78.64       74.62      6.47 o 
  -4   2  14        0.83        0.09      0.72 o 
  -3   2  14      396.14      387.09     11.62 o 
  -2   2  14      353.62      328.99      7.98 o 
  -1   2  14      694.35      675.15     14.69 o 
   0   2  14      601.97      603.25     12.04 o 
   1   2  14      718.28      702.01     17.91 o 
   2   2  14      372.33      343.40      7.07 o 
   3   2  14      393.59      382.33      9.58 o 
   4   2  14        1.66        1.42      0.79 o 
   5   2  14       75.72       75.55      2.82 o 
   6   2  14       29.52       32.47      2.68 o 
   7   2  14       96.15      106.03      6.63 o 
  -6   3  14        9.00        9.01      1.80 o 
  -5   3  14      145.45      138.01      6.17 o 
  -4   3  14      109.10      101.00      4.79 o 
  -3   3  14       29.84       30.97      2.53 o 
  -2   3  14      744.14      743.04     15.90 o 
  -1   3  14      109.48      111.68      3.50 o 
   0   3  14        0.94        2.71      0.45 o 
   1   3  14      102.23      103.48      2.54 o 
   2   3  14      743.56      736.56     13.99 o 
   3   3  14       31.55       30.59      1.92 o 
   4   3  14      105.74      105.17      4.93 o 
   5   3  14      149.94      147.59      5.05 o 
   6   3  14       10.08        9.12      1.63 o 
  -6   4  14       42.71       49.22      3.75 o 
  -5   4  14       75.98       84.41      4.65 o 
  -4   4  14       97.06       96.08      4.81 o 
  -3   4  14       35.85       34.72      2.71 o 
  -2   4  14      323.97      313.46      9.97 o 
  -1   4  14       92.17       90.16      3.33 o 
   0   4  14       37.85       34.58      1.72 o 
   1   4  14       86.59       83.63      2.56 o 
   2   4  14      330.81      316.68      6.83 o 
   3   4  14       33.00       32.97      2.64 o 
   4   4  14       99.27      104.60      4.98 o 
   5   4  14       74.86       89.18      4.86 o 
   6   4  14       42.58       45.06      3.78 o 
  -5   5  14       28.40       27.70      2.95 o 
  -4   5  14      114.95      117.52      5.47 o 
  -3   5  14       27.61       26.91      2.52 o 
  -2   5  14      456.48      438.63     13.33 o 
  -1   5  14       32.45       39.60      1.79 o 
   0   5  14      183.60      185.50      4.61 o 
   1   5  14       30.88       36.59      1.70 o 
   2   5  14      461.03      442.77      9.16 o 
   3   5  14       26.61       25.09      2.52 o 
   4   5  14      117.42      109.65      8.85 o 
   5   5  14       30.11       32.96      3.19 o 
  -5   6  14       19.82       20.64      2.71 o 
  -4   6  14       15.64       14.76      2.29 o 
  -3   6  14      172.36      174.07      7.03 o 
  -2   6  14      122.29      114.76      5.23 o 
  -1   6  14      406.97      396.32      8.44 o 
   0   6  14      276.95      254.63      6.06 o 
   1   6  14      398.32      375.55      9.71 o 
   2   6  14      118.15      109.90      4.11 o 
   3   6  14      164.43      167.05     14.72 o 
   4   6  14       17.47       15.06      2.64 o 
   5   6  14       19.88       19.88      5.10 o 
  -3   7  14       23.78       16.68      3.40 o 
  -2   7  14      221.93      221.21     11.74 o 
  -1   7  14       78.39       78.36      3.37 o 
   0   7  14      224.20      242.37      7.07 o 
   1   7  14       78.45       87.42      3.64 o 
   2   7  14      222.37      217.32      8.23 o 
   3   7  14       25.27       28.57      3.02 o 
  -1   8  14      112.61      112.45      4.46 o 
   0   8  14        9.47        8.74      1.47 o 
   1   8  14      114.57      115.21      4.64 o 
   1   0  15      214.49      204.19      5.30 o 
   2   0  15      832.21      840.25     25.19 o 
   3   0  15        4.21        1.09      0.78 o 
   4   0  15      736.22      659.21     18.61 o 
   5   0  15       24.99       22.16      2.40 o 
   6   0  15       14.20       17.02      2.37 o 
   7   0  15       17.85       17.80      2.49 o 
  -7   1  15      111.79      121.84      9.53 o 
  -6   1  15       96.89       96.25      4.97 o 
  -5   1  15      194.82      188.55      7.36 o 
  -4   1  15        7.78        8.92      1.62 o 
  -3   1  15      559.16      519.45     14.92 o 
  -2   1  15      280.16      280.79     21.87 o 
  -1   1  15      228.29      225.76      5.69 o 
   0   1  15      883.92      892.92     14.76 o 
   1   1  15      215.28      214.71      4.33 o 
   2   1  15      279.69      272.72      9.41 o 
   3   1  15      555.75      519.63     15.83 o 
   4   1  15        8.55        7.42      1.64 o 
   5   1  15      189.89      196.25      7.96 o 
   6   1  15       97.38       94.08      5.46 o 
   7   1  15      107.01      128.59      9.84 o 
  -6   2  15       63.36       70.95     10.55 o 
  -5   2  15       49.25       46.62      4.08 o 
  -4   2  15      127.78      121.09      5.45 o 
  -3   2  15      166.05      145.35      5.88 o 
  -2   2  15      222.13      224.61      7.39 o 
  -1   2  15      232.16      230.71      5.92 o 
   0   2  15      170.18      177.94      4.12 o 
   1   2  15      228.46      228.31      5.02 o 
   2   2  15      224.37      213.49      5.00 o 
   3   2  15      171.69      155.34      4.85 o 
   4   2  15      136.88      130.62      4.52 o 
   5   2  15       49.79       43.65      2.18 o 
   6   2  15       66.30       67.14      4.03 o 
  -6   3  15      160.08      172.73      7.36 o 
  -5   3  15       20.36       18.70      2.34 o 
  -4   3  15       74.59       69.62      3.84 o 
  -3   3  15      651.63      633.55     17.49 o 
  -2   3  15       83.18       81.24      3.91 o 
  -1   3  15      387.60      367.31      8.69 o 
   0   3  15     2336.68     2397.91     38.13 o 
   1   3  15      377.93      362.43      6.72 o 
   2   3  15       79.23       80.97      2.56 o 
   3   3  15      639.97      595.28     14.37 o 
   4   3  15       77.34       68.70      5.02 o 
   5   3  15       19.48       17.48      2.29 o 
   6   3  15      158.19      168.48      5.84 o 
  -6   4  15      107.45      110.66      8.68 o 
  -5   4  15      110.68      119.78      8.68 o 
  -4   4  15       74.74       81.72      4.38 o 
  -3   4  15        8.65        7.16      1.55 o 
  -2   4  15      234.50      225.78      7.75 o 
  -1   4  15      218.62      230.37      6.22 o 
   0   4  15      693.62      667.40     12.88 o 
   1   4  15      227.45      228.77      5.31 o 
   2   4  15      229.96      215.60      5.12 o 
   3   4  15       11.57       14.10      2.30 o 
   4   4  15       74.07       74.75      4.33 o 
   5   4  15      107.22      111.89      5.64 o 
   6   4  15      107.86      110.38     11.66 o 
  -5   5  15       79.44       87.18      4.92 o 
  -4   5  15       31.62       35.61      3.13 o 
  -3   5  15      181.82      177.27      7.09 o 
  -2   5  15      180.65      192.07      7.16 o 
  -1   5  15      186.59      196.93      4.91 o 
   0   5  15      467.59      447.51      9.31 o 
   1   5  15      190.17      198.21      4.91 o 
   2   5  15      182.29      189.32      4.80 o 
   3   5  15      183.87      173.77      7.57 o 
   4   5  15       34.45       37.07      3.25 o 
   5   5  15       78.88       75.79      7.49 o 
  -4   6  15       74.75       75.37      4.50 o 
  -3   6  15        1.07        1.19      1.08 o 
  -2   6  15      249.36      239.95      8.76 o 
  -1   6  15       40.80       39.43      1.95 o 
   0   6  15      161.52      152.13      4.22 o 
   1   6  15       40.45       41.73      2.40 o 
   2   6  15      239.15      228.76      6.79 o 
   3   6  15        0.84       -0.30      0.94 o 
   4   6  15       74.00       72.61      8.42 o 
  -3   7  15       37.89       37.44      4.93 o 
  -2   7  15      288.57      298.37     10.03 o 
  -1   7  15       91.51       93.09      3.77 o 
   0   7  15       11.84       14.70      1.65 o 
   1   7  15       92.78       95.38      3.94 o 
   2   7  15      298.27      297.69     10.37 o 
   3   7  15       37.77       39.61      5.87 o 
   0   0  16      161.58      149.34      5.11 o 
   1   0  16      216.64      218.35      4.86 o 
   2   0  16        5.23        3.23      0.96 o 
   3   0  16      273.79      245.45      8.93 o 
   4   0  16      248.51      220.87      7.97 o 
   5   0  16       46.42       47.65      6.21 o 
   6   0  16       39.28       34.84      3.15 o 
  -6   1  16      174.86      196.82      7.97 o 
  -5   1  16      161.85      174.95      7.00 o 
  -4   1  16       60.17       60.24      3.60 o 
  -3   1  16       93.22       81.38      4.02 o 
  -2   1  16       70.12       69.85      3.43 o 
  -1   1  16      219.75      219.88      5.92 o 
   0   1  16     2556.24     2570.86     44.74 o 
   1   1  16      230.38      239.28      5.17 o 
   2   1  16       68.33       64.36      2.54 o 
   3   1  16       83.20       75.66      3.85 o 
   4   1  16       59.13       62.89      3.60 o 
   5   1  16      159.57      157.14      6.89 o 
   6   1  16      173.82      197.35     13.95 o 
  -6   2  16      105.51      125.26      7.23 o 
  -5   2  16      174.47      187.80      7.48 o 
  -4   2  16       56.49       52.15      4.42 o 
  -3   2  16      136.32      121.25      5.28 o 
  -2   2  16       33.28       30.04      2.34 o 
  -1   2  16      246.26      248.67      6.34 o 
   0   2  16        2.48        2.06      1.18 o 
   1   2  16      238.02      241.12      4.84 o 
   2   2  16       35.39       30.38      1.79 o 
   3   2  16      137.39      129.92      4.39 o 
   4   2  16       59.69       52.04      2.75 o 
   5   2  16      179.43      183.92      6.43 o 
   6   2  16      110.88      120.24      5.80 o 
  -6   3  16       62.61       71.61      4.48 o 
  -5   3  16      295.72      319.26     12.17 o 
  -4   3  16      358.94      344.46     15.40 o 
  -3   3  16      185.43      180.44      6.90 o 
  -2   3  16      753.46      732.00     20.04 o 
  -1   3  16      158.80      156.74      4.68 o 
   0   3  16       39.48       46.87      1.56 o 
   1   3  16      159.14      157.52      3.51 o 
   2   3  16      747.34      720.60     13.89 o 
   3   3  16      184.84      171.94      6.80 o 
   4   3  16      354.15      323.96     11.04 o 
   5   3  16      293.40      304.90     19.40 o 
   6   3  16       60.66       71.49      5.28 o 
  -5   4  16      139.14      157.96      9.27 o 
  -4   4  16       54.94       51.86      3.72 o 
  -3   4  16       47.86       47.92      3.25 o 
  -2   4  16       48.95       45.54      4.00 o 
  -1   4  16      362.12      360.66      7.78 o 
   0   4  16      184.54      188.99      4.63 o 
   1   4  16      370.55      372.86      7.79 o 
   2   4  16       44.54       42.57      3.00 o 
   3   4  16       49.63       46.81      6.38 o 
   4   4  16       56.98       54.06      3.67 o 
   5   4  16      141.60      161.24      7.09 o 
  -5   5  16       50.39       58.56      4.14 o 
  -4   5  16      161.71      168.38      7.19 o 
  -3   5  16      212.50      213.80      8.23 o 
  -2   5  16      345.29      334.55     16.68 o 
  -1   5  16       55.99       56.68      2.23 o 
   0   5  16      118.17      127.14      3.63 o 
   1   5  16       61.08       60.44      2.30 o 
   2   5  16      333.83      312.97      7.76 o 
   3   5  16      217.68      220.43     13.57 o 
   4   5  16      165.61      166.05      7.22 o 
   5   5  16       48.82       45.89      3.85 o 
  -4   6  16       95.48      105.43      5.53 o 
  -3   6  16      147.87      137.64      6.37 o 
  -2   6  16       97.57      104.30      5.11 o 
  -1   6  16       85.91       85.89      3.03 o 
   0   6  16      401.06      414.50      9.02 o 
   1   6  16       90.65       93.53      3.13 o 
   2   6  16       98.32       97.62      3.94 o 
   3   6  16      145.98      150.97      6.68 o 
   4   6  16       93.14       91.75      5.45 o 
  -2   7  16       14.02       14.13      2.81 o 
  -1   7  16       96.09       98.10      5.20 o 
   0   7  16      338.19      351.42      9.43 o 
   1   7  16      101.54      101.04      4.08 o 
   2   7  16       15.61       15.57      1.79 o 
   1   0  17      253.90      255.27      5.59 o 
   2   0  17     1407.51     1249.78     52.41 o 
   3   0  17        3.31        2.63      1.06 o 
   4   0  17      246.38      247.84      8.83 o 
   5   0  17       76.31       81.64      4.57 o 
   6   0  17      151.20      171.98      8.68 o 
  -6   1  17       63.62       65.20      4.29 o 
  -5   1  17      186.16      192.17      7.66 o 
  -4   1  17       11.04        9.80      1.74 o 
  -3   1  17       66.85       51.88      3.25 o 
  -2   1  17      180.42      169.89      6.20 o 
  -1   1  17      489.30      497.52      9.81 o 
   0   1  17       86.15      109.58      5.55 o 
   1   1  17      487.48      499.23      9.84 o 
   2   1  17      178.64      160.40      6.08 o 
   3   1  17       70.51       63.69      3.43 o 
   4   1  17       10.40       10.24      1.74 o 
   5   1  17      180.29      187.29     10.72 o 
   6   1  17       66.39       67.81      4.76 o 
  -6   2  17        7.00        6.57      1.74 o 
  -5   2  17       46.98       44.99      3.51 o 
  -4   2  17      109.93      118.18      5.57 o 
  -3   2  17       92.54       98.80      4.69 o 
  -2   2  17      241.68      217.83      7.63 o 
  -1   2  17      894.92      893.90     14.87 o 
   0   2  17      144.69      148.41      3.33 o 
   1   2  17      892.01      883.64     14.94 o 
   2   2  17      233.35      217.71      7.52 o 
   3   2  17       87.64       95.63      4.57 o 
   4   2  17      115.90      123.52      5.47 o 
   5   2  17       48.28       47.97      3.49 o 
   6   2  17        5.70        3.13      1.45 o 
  -5   3  17       36.58       39.52      3.41 o 
  -4   3  17      200.78      195.22      7.68 o 
  -3   3  17      289.68      292.71      9.90 o 
  -2   3  17      141.65      139.51      5.71 o 
  -1   3  17      229.02      224.21      5.15 o 
   0   3  17       15.32       14.97      0.93 o 
   1   3  17      232.77      224.89      4.67 o 
   2   3  17      142.39      140.83      3.82 o 
   3   3  17      290.45      288.32      9.86 o 
   4   3  17      197.32      196.29      7.69 o 
   5   3  17       36.17       39.82      3.37 o 
  -5   4  17        2.99        5.48      1.62 o 
  -4   4  17        1.13        1.11      1.20 o 
  -3   4  17       11.95       13.65      2.30 o 
  -2   4  17       29.16       26.97      2.46 o 
  -1   4  17      226.51      226.07      5.42 o 
   0   4  17        0.05        0.79      0.53 o 
   1   4  17      222.26      228.68      5.40 o 
   2   4  17       31.42       26.17      1.52 o 
   3   4  17       10.09       10.27      1.79 o 
   4   4  17        0.89        0.01      1.02 o 
   5   4  17        3.24        3.23      1.43 o 
  -4   5  17       55.94       60.18      4.21 o 
  -3   5  17       58.95       52.06      6.13 o 
  -2   5  17       41.36       37.60      3.07 o 
  -1   5  17       35.52       36.05      1.92 o 
   0   5  17       13.88       15.37      1.27 o 
   1   5  17       36.24       37.87      1.87 o 
   2   5  17       40.99       38.64      1.90 o 
   3   5  17       59.53       58.98      3.43 o 
   4   5  17       56.84       54.81      5.10 o 
  -3   6  17        1.13        1.83      1.26 o 
  -2   6  17      313.64      320.80     10.94 o 
  -1   6  17       87.67       83.21      3.04 o 
   0   6  17       17.37       14.95      1.35 o 
   1   6  17       87.92       86.80      3.04 o 
   2   6  17      319.42      311.02      8.61 o 
   3   6  17        1.30        1.49      1.19 o 
  -1   7  17       45.15       48.89      3.49 o 
   0   7  17       46.72       48.17      2.83 o 
   1   7  17       41.95       40.12      2.68 o 
   0   0  18     1271.93     1277.42     34.71 o 
   1   0  18      222.63      215.91      4.97 o 
   2   0  18      344.64      319.85     25.52 o 
   3   0  18        0.32       -0.30      0.69 o 
   4   0  18      231.95      224.79      8.41 o 
   5   0  18       68.19       57.22      4.17 o 
   6   0  18      218.99      252.86     21.78 o 
  -6   1  18       22.33       17.37      3.40 o 
  -5   1  18       30.35       28.87      2.93 o 
  -4   1  18      122.83      115.02      5.45 o 
  -3   1  18       66.18       62.26      3.61 o 
  -2   1  18       16.53       13.45      1.74 o 
  -1   1  18      209.71      209.87      5.38 o 
   0   1  18      673.31      644.89     12.37 o 
   1   1  18      216.93      227.60      5.12 o 
   2   1  18       19.25       18.70      1.91 o 
   3   1  18       69.91       64.41      3.67 o 
   4   1  18      123.96      113.60      5.41 o 
   5   1  18       29.60       30.34      3.00 o 
   6   1  18       21.50       22.66      2.83 o 
  -5   2  18      331.43      314.97     16.85 o 
  -4   2  18       17.49       16.34      2.25 o 
  -3   2  18       99.83      100.16      7.23 o 
  -2   2  18       84.75       80.92      4.09 o 
  -1   2  18      373.21      374.96      7.77 o 
   0   2  18      226.27      232.91      5.32 o 
   1   2  18      374.22      369.80      7.78 o 
   2   2  18       86.90       89.23      4.14 o 
   3   2  18      103.22      105.25      4.87 o 
   4   2  18       17.12       19.08      2.34 o 
   5   2  18      330.07      322.16     21.70 o 
  -5   3  18      155.96      166.39     10.38 o 
  -4   3  18      164.77      169.35     12.76 o 
  -3   3  18       11.40        9.69      1.74 o 
  -2   3  18      305.84      305.63     10.15 o 
  -1   3  18      420.45      433.29      7.92 o 
   0   3  18      183.84      182.08      4.10 o 
   1   3  18      422.95      426.31      7.97 o 
   2   3  18      320.55      317.11      9.60 o 
   3   3  18       11.52       10.17      2.13 o 
   4   3  18      166.58      166.49      7.40 o 
   5   3  18      153.08      164.72      9.87 o 
  -5   4  18      181.80      194.33     11.15 o 
  -4   4  18       12.93        8.62      1.86 o 
  -3   4  18       82.97       74.31      4.33 o 
  -2   4  18       25.32       27.79      2.64 o 
  -1   4  18       77.08       79.16      2.66 o 
   0   4  18       15.09       17.53      1.65 o 
   1   4  18       71.14       71.87      2.57 o 
   2   4  18       25.35       24.80      1.70 o 
   3   4  18       81.73       82.50      3.36 o 
   4   4  18       14.69       13.60      2.47 o 
   5   4  18      182.90      186.21      8.05 o 
  -4   5  18      104.50      109.24      5.71 o 
  -3   5  18      153.85      148.12      6.55 o 
  -2   5  18      106.51       99.06      5.05 o 
  -1   5  18      327.43      320.64      7.33 o 
   0   5  18       14.08       11.57      1.15 o 
   1   5  18      323.73      326.26      7.35 o 
   2   5  18      110.51      104.24      5.59 o 
   3   5  18      147.09      140.23      6.94 o 
   4   5  18      103.20      111.49      9.19 o 
  -3   6  18       29.53       28.92      3.07 o 
  -2   6  18      123.98      129.30      4.65 o 
  -1   6  18       82.68       83.80      3.51 o 
   0   6  18       92.16      100.13      4.42 o 
   1   6  18       80.83       75.87      2.90 o 
   2   6  18      127.63      124.73      6.47 o 
   3   6  18       27.79       24.57      2.81 o 
   1   0  19      117.94      108.27      3.10 o 
   2   0  19      148.49      147.12      5.90 o 
   3   0  19        2.23        0.85      0.96 o 
   4   0  19      103.44      101.96     11.57 o 
   5   0  19       15.20       13.40      2.29 o 
  -5   1  19      136.03      137.09     10.04 o 
  -4   1  19       25.30       24.60      2.65 o 
  -3   1  19      169.48      152.47      6.37 o 
  -2   1  19       19.02       25.00      2.34 o 
  -1   1  19        2.60        3.11      0.66 o 
   0   1  19       40.16       47.82      1.90 o 
   1   1  19        1.21        1.53      0.59 o 
   2   1  19       20.28       23.44      2.20 o 
   3   1  19      168.07      152.86      9.36 o 
   4   1  19       22.72       17.72      2.34 o 
   5   1  19      136.59      139.60      7.06 o 
  -5   2  19       42.60       41.18      3.60 o 
  -4   2  19       91.62       93.84      4.98 o 
  -3   2  19      420.84      406.39     25.01 o 
  -2   2  19       44.88       45.73      3.17 o 
  -1   2  19       92.52       91.33      2.78 o 
   0   2  19       56.52       54.87      2.28 o 
   1   2  19       90.70       86.27      2.75 o 
   2   2  19       44.95       52.84      2.37 o 
   3   2  19      419.91      410.65     12.80 o 
   4   2  19       92.15       89.82      9.19 o 
   5   2  19       43.94       45.71      3.67 o 
  -5   3  19        3.43        3.49      1.56 o 
  -4   3  19       12.14       18.43      2.41 o 
  -3   3  19       11.38       12.97      2.05 o 
  -2   3  19       71.72       65.75      3.79 o 
  -1   3  19       36.79       39.55      1.77 o 
   0   3  19      977.23      975.62     18.22 o 
   1   3  19       35.87       38.67      1.75 o 
   2   3  19       71.82       71.95      3.51 o 
   3   3  19       11.01       10.55      2.72 o 
   4   3  19       10.48        8.85      2.55 o 
   5   3  19        3.28        3.91      2.04 o 
  -4   4  19       21.64       22.85      2.77 o 
  -3   4  19      425.34      429.29     27.40 o 
  -2   4  19       13.18       11.21      1.86 o 
  -1   4  19       49.72       55.88      2.55 o 
   0   4  19       28.43       27.74      1.62 o 
   1   4  19       49.41       51.47      2.36 o 
   2   4  19       14.93       15.34      1.47 o 
   3   4  19      429.70      413.16     11.19 o 
   4   4  19       21.27       22.07      2.65 o 
  -3   5  19       26.08       29.43      3.07 o 
  -2   5  19      121.57      127.22      4.48 o 
  -1   5  19      373.51      381.47     10.70 o 
   0   5  19      554.67      554.86     12.45 o 
   1   5  19      366.91      365.86     10.61 o 
   2   5  19      121.54      124.51      5.43 o 
   3   5  19       27.45       31.61      2.15 o 
  -2   6  19      157.23      173.57      5.75 o 
  -1   6  19       69.80       67.16      3.15 o 
   0   6  19       94.02       96.35      3.40 o 
   1   6  19       70.82       74.46      2.88 o 
   2   6  19      162.26      175.21     17.78 o 
   0   0  20      773.40      803.45     21.50 o 
   1   0  20        0.63        0.72      0.55 o 
   2   0  20      109.76      113.65      5.05 o 
   3   0  20        6.64        5.76      1.55 o 
   4   0  20      103.01      111.46     13.70 o 
   5   0  20        0.01       -0.34      1.08 o 
  -5   1  20       19.52       23.32      2.88 o 
  -4   1  20       31.30       30.91      3.07 o 
  -3   1  20      409.92      371.60     24.59 o 
  -2   1  20       21.88       22.02      2.64 o 
  -1   1  20      163.74      161.38      4.16 o 
   0   1  20        0.36        1.15      0.54 o 
   1   1  20      160.70      155.29      4.12 o 
   2   1  20       23.67       21.42      1.65 o 
   3   1  20      408.26      381.73     18.21 o 
   4   1  20       30.79       29.11      2.89 o 
   5   1  20       20.00       20.82      3.23 o 
  -4   2  20       39.13       39.62      3.48 o 
  -3   2  20       56.47       59.28      3.73 o 
  -2   2  20       22.49       27.71      2.58 o 
  -1   2  20      165.43      172.75      4.41 o 
   0   2  20       81.28       88.29      2.83 o 
   1   2  20      164.71      171.39      4.43 o 
   2   2  20       23.14       28.11      1.87 o 
   3   2  20       55.64       60.97      4.08 o 
   4   2  20       39.51       40.79      3.37 o 
  -4   3  20       47.68       55.91      4.09 o 
  -3   3  20        7.40        5.53      1.62 o 
  -2   3  20       82.54       81.63      4.33 o 
  -1   3  20       46.97       44.61      2.22 o 
   0   3  20        6.20        4.96      0.81 o 
   1   3  20       47.22       49.84      2.76 o 
   2   3  20       79.09       87.77      5.28 o 
   3   3  20        6.92        5.56      2.30 o 
   4   3  20       45.23       53.94      5.62 o 
  -3   4  20       85.88      107.79      5.41 o 
  -2   4  20        0.01       -0.10      0.90 o 
  -1   4  20       54.30       53.91      4.17 o 
   0   4  20      100.95      100.00      3.82 o 
   1   4  20       60.76       60.81      2.84 o 
   2   4  20        0.01       -1.02      1.02 o 
   3   4  20       84.19       95.70      4.62 o 
  -2   5  20       77.67       82.47      3.53 o 
  -1   5  20       17.25       17.07      1.60 o 
   0   5  20       53.62       51.54      2.33 o 
   1   5  20       17.44       19.73      1.55 o 
   2   5  20       77.60       83.17      3.52 o 
   1   0  21       22.71       21.39      1.67 o 
   2   0  21      168.29      180.50      5.48 o 
   3   0  21       33.60       29.56      7.40 o 
   4   0  21       49.42       51.05      3.91 o 
  -4   1  21       20.82       15.25      2.41 o 
  -3   1  21        4.11        3.83      1.32 o 
  -2   1  21       18.34       15.62      1.48 o 
  -1   1  21       99.89       94.08      3.47 o 
   0   1  21      108.97      118.26      3.46 o 
   1   1  21      102.72      100.37      3.09 o 
   2   1  21       18.31       21.28      1.69 o 
   3   1  21        4.23        4.68      1.43 o 
   4   1  21       21.04       17.40      2.46 o 
  -4   2  21       36.71       45.38      7.57 o 
  -3   2  21      240.66      235.73     17.27 o 
  -2   2  21       55.98       61.16      2.72 o 
  -1   2  21       76.56       79.28      3.10 o 
   0   2  21       32.83       32.98      1.71 o 
   1   2  21       77.19       76.27      2.67 o 
   2   2  21       56.56       59.08      2.86 o 
   3   2  21      237.98      250.36      9.02 o 
   4   2  21       34.85       38.99      4.25 o 
  -3   3  21        6.74        8.78      1.93 o 
  -2   3  21       63.84       67.84      2.97 o 
  -1   3  21        0.64        0.67      0.60 o 
   0   3  21      407.74      436.46     10.70 o 
   1   3  21        0.70        0.35      0.64 o 
   2   3  21       61.62       67.92      3.60 o 
   3   3  21        6.97        8.20      1.51 o 
  -3   4  21      152.58      155.97      7.10 o 
  -2   4  21       51.43       46.62      3.48 o 
  -1   4  21      128.33      127.48      5.71 o 
   0   4  21       55.23       57.81      4.26 o 
   1   4  21      122.69      128.86      4.47 o 
   2   4  21       52.36       50.15      3.23 o 
   3   4  21      153.90      164.02      6.49 o 
  -1   5  21       46.44       46.67      2.59 o 
   0   5  21      327.90      359.89      8.38 o 
   1   5  21       48.42       49.91      2.36 o 
   0   0  22      174.04      195.21     11.40 o 
   1   0  22       84.76       91.16      3.48 o 
   2   0  22       19.05       18.65      1.65 o 
   3   0  22       41.75       50.33      3.66 o 
   4   0  22       24.69       17.53      2.58 o 
  -4   1  22       20.01       14.34      3.57 o 
  -3   1  22      256.05      280.80     24.76 o 
  -2   1  22       79.34       85.82      3.42 o 
  -1   1  22      109.69      114.00      3.94 o 
   0   1  22       31.48       33.32      1.75 o 
   1   1  22      107.07      110.54      3.95 o 
   2   1  22       80.93       87.10      3.45 o 
   3   1  22      258.68      287.52     10.17 o 
   4   1  22       21.73       14.60      2.34 o 
  -3   2  22        4.93        6.47      1.74 o 
  -2   2  22       37.81       37.92      2.22 o 
  -1   2  22       42.25       41.32      2.17 o 
   0   2  22      276.60      303.80      6.93 o 
   1   2  22       38.96       37.28      2.13 o 
   2   2  22       36.92       36.82      2.19 o 
   3   2  22        5.41        6.01      1.23 o 
  -3   3  22       63.59       56.74      4.03 o 
  -2   3  22      179.55      190.21      5.83 o 
  -1   3  22       11.31       12.23      1.35 o 
   0   3  22        3.34        2.87      0.97 o 
   1   3  22       11.03       10.78      1.67 o 
   2   3  22      178.69      184.38      7.00 o 
   3   3  22       63.63       67.19      5.70 o 
  -2   4  22       35.56       38.01      3.36 o 
  -1   4  22      137.91      134.03      6.01 o 
   0   4  22        1.02        0.39      0.85 o 
   1   4  22      142.13      143.34      5.98 o 
   2   4  22       34.92       44.37      3.74 o 
   1   0  23      200.82      227.04      9.20 o 
   2   0  23       97.56       95.18      3.73 o 
   3   0  23      148.69      165.75     22.04 o 
  -3   1  23        7.78        6.91      1.79 o 
  -2   1  23       32.12       32.44      2.10 o 
  -1   1  23      171.16      170.50      5.26 o 
   0   1  23       74.83       84.49      2.94 o 
   1   1  23      169.49      163.86      5.26 o 
   2   1  23       34.60       32.43      2.99 o 
   3   1  23        8.70       10.38      1.48 o 
  -2   2  23       64.88       69.82      3.13 o 
  -1   2  23      113.17      115.68      4.14 o 
   0   2  23       80.29       89.01      3.07 o 
   1   2  23      114.23      119.24      7.57 o 
   2   2  23       61.84       69.82      3.16 o 
  -2   3  23       42.52       48.79      2.64 o 
  -1   3  23        0.24        0.82      0.98 o 
   0   3  23        7.01        6.39      1.24 o 
   1   3  23        0.25        1.54      1.00 o 
   2   3  23       41.10       47.27      3.18 o 
   0   0  24       68.33       75.40      7.49 o 
   1   0  24        0.07        2.44      0.86 o 
   2   0  24       28.60       33.96      2.82 o 
  -2   1  24       26.84       28.64      4.04 o 
  -1   1  24       18.90       23.22      1.85 o 
   0   1  24      106.81      105.78      3.43 o 
   1   1  24       21.32       23.62      1.82 o 
   2   1  24       27.08       27.87      2.09 o 
  -1   2  24      101.60      111.16      4.60 o 
   0   2  24       41.81       45.35      2.21 o 
   1   2  24      105.15      113.01      4.20 o 
                                                 
